# Supplementary material for: Quantitative comparison of geological data and model simulations constrains early Cambrian geography and climate
Source: Nat Commun. 2021 Jun 23;12:3868. doi: 10.1038/s41467-021-24141-5 (PMC8222365; doi:10.1038/s41467-021-24141-5)
Supplement: Supplementary file 4 — Code 1 [file 41467_2021_24141_MOESM4_ESM.txt]

# R script for converting .nc climate model files into Koppen-Geiger climate classes
# written by Thomas W. Wong Hearing
# koppen and convert functions adapted from a script by Pierre Sepulchre and Alain Franc
# this is Supplementary Code 1 for the manuscript: Earth System boundary conditions during the early Cambrian radiation of animals
# this script takes .nc climate model files and returns new .nc files with an additional KoppenX variable (X=1:3 indicating Koppen-Geiger climate classification level) and optional land mask variable from the topobathy files
# this script optionally produces rectangular projection Koppen-Geiger maps - the maps plotted in the Cambrian climates manuscript were produced using the Koppen2 .nc data files with Python using matplotlib
# the colour scheme used here reflects that of Peel et al 2007
# the colour scheme used in the Cambrian climates manuscript is similar but has been adjusted to make it more colour-blind friendly (e.g. avoiding reds juxtaposed with greens) and can be found in section G, line 605
# this script produces .csv files of latitude, longitude, koppen class, and optional mask variables
# download data from Zenodo ()
# the topobathy and coupl .nc files are needed for this script
# make sure there are empty "CSVs" and "Plots" folders in the "coupl" folder - this is where csv files and plots generated in this script will be stored

#################
### A/ set up ###
#################

# clear current Global Environment
rm(list = ls()) 

# set working directory to file containing R script and data
setwd('C:/Users/thearing/Documents/R/Zenodo/coupl')

# optionally set library path
#.libPaths('C:/Users/thearing/Documents/R/library')

# string specifying file path for topobathy files (MapX_Topobathy_slarti_postslarti_cor.nc)
topopath <- 'C:/Users/thearing/Documents/R/Zenodo/'

#############################
### B/ set run parameters ###
#############################

# set K = 1:3 for Koppen-Geiger classification levels
set_K <- 2 # default to 2 for Cambrian lithologies analysis

# set plt == TRUE to produce and export Koppen plots
plt <- TRUE

# set sve == TRUE to produce and save new .nc file
sve <- TRUE

# set msk == TRUE tp shade out land or sea in plots
msk <- TRUE
# use the following two lines to set the alpha value (0:1) for land and sea areas of the plot
land <- 1
sea <- 0.3

########################
### C/ load packages ###
########################

# if you do not already have these packages installed in your library you will need to install them first: install.packages('package.name')
library(ncdf4)
library(ggplot2)
library(tools)
library(dplyr)
library(tidyr)
library(reshape2)

######################################
### D/ define functions and themes ###
######################################

# ggplot2 theme for map plots
maptheme <- theme(plot.title = element_text(hjust = 0.5, size = 12, colour = 'black'),
                  axis.title = element_text(size = 10, colour = 'black'),
                  axis.text = element_text(size = 10, colour = 'black'),
                  axis.ticks = element_line(size = 0.5, colour = 'black'),
                  axis.line = element_line(size = 1, colour = 'black'),
                  panel.background = element_blank(),
                  panel.grid.minor = element_blank(),
                  panel.grid.major = element_line(colour = 'grey', size = 0.5),
                  panel.border = element_rect(colour = 'black', fill = NA, size = 1),
                  panel.ontop = TRUE)

# Koppen-Geiger classification function
koppen <- function(Te, Pr, set_K = set_K){
  # function creates koppen classification from 12 Te and 12 ppt variables
  K1 <- ''
  K2 <- ''
  K3 <- ''
  
  # if there are no NA (missing) data in the selected data
  if (sum(1*is.na(Te)) == 0){
    
    Te.cold <- min(Te) # minimum temperature - the coldest month
    Te.hot <- max(Te) # maximum temperature - the hottest month
    Te.mon10 <- sum(1*(Te>=10)) # months with T >= 10 C
    Pr.dry <- min(Pr) # minimum precipitation - the driest month
    MAP <- sum(Pr) # mean annual precipitation
    MAT <- mean(Te) # mean annual temperature
    Te.1 <- mean(Te[c(10:12,1:3)]) # mean T ONDJFM
    Te.2 <- mean(Te[4:9]) # mean T AMJJAS
    
    if (Te.1 < Te.2){ # defining seasons accounting for N or S latitude
      win  <- c(10:12,1:3)
      summ <- 4:9
    }else{
      win  <- 4:9
      summ <- c(10:12,1:3)
    }
    
    flag	  <- FALSE # set all flags false
    # define precipitation indicators used in Koppen classification
    Pr.win	<- sum(Pr[win]) 
    Pr.summ <- sum(Pr[summ])
    Pr.sdry <- min(Pr[summ])
    Pr.wdry <- min(Pr[win])
    Pr.swet <- max(Pr[summ])
    Pr.wwet <- max(Pr[win])		
    
    if (Pr.win >= 0.7*MAP){ # winter precipitation dominates
      Pr.thresh <- 2*MAT
      flag      <- TRUE
    }
    if (Pr.summ >= 0.7*MAP){ # summer precipitation dominates
      Pr.thresh <- (2*MAT) + 28
      flag      <- TRUE
    }
    if (flag == FALSE){ # all points not flagged true above are not characterised by high seasonality
      Pr.thresh <- (2*MAT) + 14
    }
    
    # transformation into climate zone
    #	capital letter K1 defined by T thresholds except for desert B
    if (MAP < 10*Pr.thresh) { # arid
      K1 	<- 'B'
    }else{
      if (Te.cold >= 18) { # tropical
        K1	<- 'A'
      }else{
        if ((Te.hot >= 10) & (Te.cold > 0)) { # temperate; Te.cold < 18 implicit
          K1	<- 'C'
        }else{
          if (Te.hot >= 10) { # cold; Te.cold <= 0 implicit
            K1 <- 'D'
          }else{ # polar; Te.hot < 10 implicit
            K1	<- 'E'
          } # close polar
        } # close cold
      } # close temperate
    } # close tropical
    
    if (set_K >= 2) {
      #	second letter K2
      if (K1 == 'A') { # tropical
        if (Pr.dry >= 60) {
          K2 <- 'f' # fully humid
          }else{ # Pr.dry < 60 implicit
            if(Pr.dry	>= 100-(MAP/25)) { # monsoonal
              K2 <- 'm'
              }else{ # # savannah; Pr.dry < 100-MAP/25 implicit
                K2 <- 'w'
              }
          }
      } # close tropical
      if (K1 == 'B') { # arid
        if (MAP >= 5*Pr.thresh) { # steppe
          K2	<- 'S'
          }else{ # desert; MAP < 5*Pr.thresh implicit
            K2	<- 'W' 
          }
      } # close arid
      if (K1 == 'C') { # temperate
        if(Pr.sdry < min(40, Pr.wwet/3)) { # dry summer
          K2 <- 's' 
          }else{
            if (Pr.wdry < Pr.swet/10) { # dry winter
              K2	<- 'w'
              }else{ # no pronounced dry season
                K2	<- 'f'
              }
          }
      } # close temperate
      if (K1 == 'D') { # cold
        if(Pr.sdry < min(40, Pr.wwet/3)) { # dry summer
          K2	<- 's'
          }else{
            if (Pr.wdry < Pr.swet/10) { # dry winter
              K2	<- 'w'
              }else{ # no pronounced dry season
                K2	<- 'f'
              }
          }
      } # close cold 
      if (K1 == 'E') { # polar
        if (Te.hot > 0) { # tundra
          K2	<- 'T'
          }else{ # frost; Te.hot <= 0 implicit
            K2	<- 'F'
          }
      } # close polar
    } # close K2
    
    if (set_K == 3) {
      #	third letter K3
      if (K1 == 'A') { # tropical
        K3 <- '' # no K3 for tropical
        } # close tropical
      if (K1 == 'B') { # arid
        if (MAT >= 18) { # hot
          K3	<- 'h'
        }else{ # MAT < 18 implicit
          K3	<- 'k' # cold
        }
      } # close arid
      if (K1 == 'C') { # temperate
        if(Te.hot >= 22) { # hot summer
          K3 <- 'a' 
        }else{
          if (Te.mon10 >= 4) { # warm summer
            K3	<- 'b'
          }else{  
            if (Te.mon10 >= 1 & Te.mon10 < 4){
              K3	<- 'c'
            }else{
              K3 <- ''
            }
          }
        }
      } # close temperate
      if (K1 == 'D') { # cold
        if(Te.hot >= 22) { # hot summer
          K3	<- 'a'
        }else{
          if (Te.mon10 >= 4) { # warm summer
            K3	<- 'b'
          }else{
            if(Te.cold < -38){ # very cold winter
              K3 <- 'd'
            }else{
              K3 <- 'c' # cold summer
            }
          }
        }
      } # close cold 
      if (K1 == 'E'){ # polar
        K3 <- '' # no K3 for polar
      } # close polar
    }
  }else{
    K1 <- NA
  }
  K <- paste(K1, K2, K3, sep = '')
  return(K)
} # close function

# convert the Koppen character strings to scalar 1:##
convert	<- function(Koppen, set_K = set_K){
  
  if(set_K == 1){
    tmp <- Koppen
    tmp[Koppen=='NA'] <- NA # missing
    tmp[Koppen=='E'] <- 1  # polar
    tmp[Koppen=='D'] <- 2  # cold
    tmp[Koppen=='C'] <- 3  # temperate
    tmp[Koppen=='B'] <- 4  # arid
    tmp[Koppen=='A'] <- 5  # hot
  }else{
    if(set_K == 2){
      tmp <- Koppen
      tmp[Koppen=='NA'] <- NA # missing - white
      tmp[Koppen=='ET']	<- 1 # polar tundra - lightgrey
      tmp[Koppen=='EF'] <- 2 # polar frost - grey
      tmp[Koppen=='Dw'] <- 3 # cold winter dry - magenta
      tmp[Koppen=='Ds'] <- 4 # cold summer dry - purple
      tmp[Koppen=='Df'] <- 5 # cold fully humid - mediumorchid1
      tmp[Koppen=='Cw'] <- 6 # temperate winter dry - green
      tmp[Koppen=='Cs'] <- 7 # temperate summer dry - lightgreen
      tmp[Koppen=='Cf'] <- 8 # temperate fully humid - darkgreen
      tmp[Koppen=='BW'] <- 9 # arid desert - yellow
      tmp[Koppen=='BS'] <- 10 # arid steppe - orange
      tmp[Koppen=='Aw'] <- 11 # equatorial winter dry - lightblue
      tmp[Koppen=='Am'] <- 12 # equatorial monsoon - blue
      tmp[Koppen=='Af'] <- 13 # equatorial fully humid - darkblue
    }else{
      if(set_K == 3){
        tmp <- Koppen
        tmp[Koppen=='NA'] <- NA # missing
        tmp[Koppen=='ET']	<- 1 # polar; tundra
        tmp[Koppen=='EF']	<- 2 # polar; frost
        tmp[Koppen=='Dwd'] <- 3 # cold; winter dry; very cold winter
        tmp[Koppen=='Dwc'] <- 4 # cold; winter dry; cold summer
        tmp[Koppen=='Dwb'] <- 5 # cold; winter dry; warm summer
        tmp[Koppen=='Dwa'] <- 6 # cold; winter dry; hot summer
        tmp[Koppen=='Dsd'] <- 7 # cold; summer dry; very cold winter
        tmp[Koppen=='Dsc'] <- 8 # cold; summer dry; cold summer
        tmp[Koppen=='Dsb'] <- 9 # cold; summer dry; warm summer
        tmp[Koppen=='Dsa'] <- 10 # cold; summer dry; hot summer
        tmp[Koppen=='Dfd'] <- 11 # cold; fully humid; very cold winter
        tmp[Koppen=='Dfc'] <- 12 # cold; fully humid; cold summer
        tmp[Koppen=='Dfb'] <- 13 # cold; fully humid; warm summer
        tmp[Koppen=='Dfa'] <- 14 # cold; fully humid; hot summer
        tmp[Koppen=='Cwc'] <- 15 # temperate; winter dry; cold summer
        tmp[Koppen=='Cwb'] <- 16 # temperate; winter dry; warm summer
        tmp[Koppen=='Cwa'] <- 17 # temperate; winter dry; hot summer
        tmp[Koppen=='Csc'] <- 18 # temperate; summer dry; cold summer
        tmp[Koppen=='Csb'] <- 19 # temperate; summer dry; warm summer
        tmp[Koppen=='Csa'] <- 20 # temperate; summer dry; hot summer
        tmp[Koppen=='Cfc'] <- 21 # temperate; fully humid; cold summer
        tmp[Koppen=='Cfb'] <- 22 # temperate; fully humid; warm summer
        tmp[Koppen=='Cfa'] <- 23 # temperate; fully humid; hot summer
        tmp[Koppen=='BWk'] <- 24 # arid; desert; cold
        tmp[Koppen=='BWh'] <- 25 # arid; desert; hot
        tmp[Koppen=='BSk'] <- 26 # arid; steppe; cold
        tmp[Koppen=='BSh'] <- 27 # arid steppe; hot
        tmp[Koppen=='Aw'] <- 28 # equatorial winter dry
        tmp[Koppen=='Am']	<- 29 # equatorial monsoon
        tmp[Koppen=='Af']	<- 30 # equatorial fully humid
      }
    }
  }
  Kop <- as.integer(tmp)
  # as.integer transforms the tmp matrix into a vector, 
  # so it needs to be transformed back into a matrix
  dim(Kop) <- dim(Koppen)
  Koppen <- Kop
  return(Koppen)
}

# define the Koppen zones and colours based on set_K value above
if (set_K == 1) {
  # define limits for Koppen zones included in scales
  Klim <- c('A','B','C', 'D','E', 'NA')
  # define colours for plotting KoppenK1 classes
  Kcolours <- c('NA' = rgb(255,255,255,1,maxColorValue = 255), 
                'A' = rgb(0,0,255,1,maxColorValue = 255), 
                'B' = rgb(245,165,0,1,maxColorValue = 255),
                'C' = rgb(50,150,50,1,maxColorValue = 255),
                'D' = rgb(255,0,255,1,maxColorValue = 255),
                'E' = rgb(180,180,180,1,maxColorValue = 255))
} else {
  if (set_K == 2) {
    # define limits for Koppen zones included in scales
    Klim <- c('NA', 'Af','Am','Aw',
              'BS','BW',
              'Cf','Cs','Cw', 
              'Df','Ds','Dw',
              'EF','ET')
    # define Koppen colours
    Kcolours <- c('NA' = rgb(255,255,255,1,maxColorValue = 255), 
                  'Af' = rgb(0,0,255,1,maxColorValue = 255), 
                  'Am' = rgb(0,120,255,1,maxColorValue = 255), 
                  'Aw' = rgb(70,170,255,1,maxColorValue = 255), 
                  'BS' = rgb(245,165,0,1,maxColorValue = 255),
                  'BW' = rgb(255,0,0,1,maxColorValue = 255),
                  'Cf' = rgb(200,255,80,1,maxColorValue = 255),
                  'Cs' = rgb(255,255,0,1,maxColorValue = 255),
                  'Cw' = rgb(50,150,50,1,maxColorValue = 255),
                  'Df' = rgb(0,255,255,1,maxColorValue = 255),
                  'Ds' = rgb(255,0,255,1,maxColorValue = 255),
                  'Dw' = rgb(170,175,255,1,maxColorValue = 255),
                  'ET' = rgb(180,180,180,1,maxColorValue = 255),
                  'EF' = rgb(100,100,100,1,maxColorValue = 255))
  } else {
    if (set_K == 3) {
      # define limits for Koppen zones included in scales
      Klim <- c('NA', 'Af', 'Am', 'Aw', 
                'BSh', 'BSk', 'BWh', 'BWk',
                'Cfa', 'Cfb', 'Cfc', 'Csa', 'Csb', 'Csc', 'Cwa', 'Cwb', 'Cwc',  
                'Dfa', 'Dfb', 'Dfc', 'Dfd', 'Dsa', 'Dsb', 'Dsc', 'Dsd', 'Dwa', 'Dwb', 'Dwc', 'Dwd',  
                'ET', 'EF')
      # define Koppen colours
      Kcolours <- c('NA' = rgb(255,255,255,1,maxColorValue = 255), 
                    'Af' = rgb(0,0,255,1,maxColorValue = 255), 
                    'Am' = rgb(0,120,255,1,maxColorValue = 255), 
                    'Aw' = rgb(70,170,255,1,maxColorValue = 255), 
                    'BSh' = rgb(245,165,0,1,maxColorValue = 255),
                    'BSk' = rgb(255,220,100,1,maxColorValue = 255),
                    'BWh' = rgb(255,0,0,1,maxColorValue = 255),
                    'BWk' = rgb(255,150,150,1,maxColorValue = 255),
                    'Cfa' = rgb(200,255,80,1,maxColorValue = 255),
                    'Cfb' = rgb(100,255,80,1,maxColorValue = 255),
                    'Cfc' = rgb(50,200,0,1,maxColorValue = 255),
                    'Csa' = rgb(255,255,0,1,maxColorValue = 255),
                    'Csb' = rgb(200,200,0,1,maxColorValue = 255),
                    'Csc' = rgb(150,150,0,1,maxColorValue = 255),
                    'Cwa' = rgb(150,255,150,1,maxColorValue = 255),
                    'Cwb' = rgb(100,200,100,1,maxColorValue = 255),
                    'Cwc' = rgb(50,150,50,1,maxColorValue = 255),
                    'Dfa' = rgb(0,255,255,1,maxColorValue = 255),
                    'Dfb' = rgb(55,200,255,1,maxColorValue = 255),
                    'Dfc' = rgb(0,125,125,1,maxColorValue = 255),
                    'Dfd' = rgb(0,70,95,1,maxColorValue = 255),
                    'Dsa' = rgb(255,0,255,1,maxColorValue = 255),
                    'Dsb' = rgb(200,0,200,1,maxColorValue = 255),
                    'Dsc' = rgb(150,50,150,1,maxColorValue = 255),
                    'Dsd' = rgb(150,100,150,1,maxColorValue = 255),
                    'Dwa' = rgb(170,175,255,1,maxColorValue = 255),
                    'Dwb' = rgb(90,120,220,1,maxColorValue = 255),
                    'Dwc' = rgb(75,80,180,1,maxColorValue = 255),
                    'Dwd' = rgb(50,0,135,1,maxColorValue = 255),
                    'ET' = rgb(180,180,180,1,maxColorValue = 255),
                    'EF' = rgb(100,100,100,1,maxColorValue = 255))
    }
  }
}

####################
### E/ load data ###
####################

N <- list.files(pattern = '^Map.')

##########################
### F/ Koppen for loop ###
##########################

for(i in 1:length(N)){
  orifile <- N[i]
  infile <- file_path_sans_ext(orifile)
  print(infile)
  
  tlab <- paste('Configuration ', substr(infile, 4, 4), '\n',
                substr(infile, 6, 7), ' ', 
                lapply(substr(infile, 9, 11), sub, pattern='^0+([1-9])', replacement='\\1'),
                ' PAL',
                sep = '')
  
  if(msk == TRUE) {
    map <- substr(infile, 1, 4)
    print(map)
    
    # load land mask
    M <- nc_open(paste(topopath, map, '_Topobathy_slarti_postslarti_cor.nc', sep = ''), 
                 write = FALSE, suppress_dimvals = FALSE)
    LAND <- ncvar_get(M, 'TOPO')
    # lat and lon should be in FOAM rather than coupler grid already
    LANDlon <- ncvar_get(M, 'MYLON')
    LANDlat <- ncvar_get(M, 'MYLAT')
    nLANDlon <- dim(LANDlon)
    nLANDlat <- dim(LANDlat)
    Mask <- matrix(data = 'NA', nrow = nLANDlon, ncol = nLANDlat)
    for (j in 1:nLANDlon){ # loop through n model lon steps
      for (k in 1:nLANDlat){ # loop through n model lat steps
        L <- as.numeric(LAND[j, k]) # extract land mask values
        # convert to a land-sea mask
        if(L > 0){ # above sea level
          L.conv <- land
        }else{
          if(L <= 0){ # at or below sea level
            L.conv <- sea
          }
        }
        Mask[j, k] <- L.conv
      }
    }
    rownames(Mask) <- LANDlon
    colnames(Mask) <- LANDlat
    class(Mask) <- 'numeric'
    Mask.df <- melt(Mask, varnames = c('longitude', 'latitude'), value.name = 'mask')
    #View(Mask.df)
  }
  
  # data loading
  A <- nc_open(paste(paste(infile, '.nc', sep = ''))) # open ncdf file
  
  # extract longitude and latitude
  lonraw <- ncvar_get(A, 'lon')
  lon <- lonraw - (lonraw[2]-lonraw[1])
  n.lon <- dim(lon)
  lat <- ncvar_get(A, 'lat')
  # convert from coupler grid to ocean grid
  latraw <- lat
  lat <- latraw - (latraw[2]-latraw[1])
  n.lat <- dim(lat)
  
  # extract time
  t <- ncvar_get(A, 'time') # 1:12
  
  # extract precipitation
  Prec <- ncvar_get(A, 'OPREC')
  Prec <- 86400*1000*Prec # convert from m/s to mm/day
  
  # extract surface temperature
  Temp <- ncvar_get(A, 'TSSUB1')
  Temp <- Temp - 273.16 # convert from K to C
  
  # matrix to contain Koppen variable to be added
  Koppen	<- matrix(rep('', n.lon*n.lat), nrow = n.lon, ncol = n.lat)
  
  write(paste('Loop begins at', date(),' ...'), file = '')
  for (j in 1:n.lon){ # loop through n model lon steps
    for (k in 1:n.lat){ # loop through n model lat steps
      Te <- Temp[j, k, ] # 12 monthly temperature values converted from K to C (-273.16)
      Pr <- 30*Prec[j, k, ] # 12 monthly precipitation values converted from mm/day to mm/month)
      Koppen[j, k] <- koppen(Te, Pr, set_K = set_K) # populates the koppen variable
    }
  }
  write(paste('... ends at', date()), file = '')
  
  # convert the character strings to scalar 1:##
  num.Koppen <- convert(Koppen = Koppen, set_K = set_K)
  
  # format matrix Koppen as data.frame with columns lon, lat, K
  m.num.Koppen <- num.Koppen # make new matrix variable m.Koppen
  row.names(m.num.Koppen) <- lon
  colnames(m.num.Koppen) <- lat
  #m.num.Koppen # check the output
  num.Koppen.df <- melt(m.num.Koppen, 
                    varnames = c('longitude', 'latitude'), 
                    value.name = 'climate')
  num.Koppen.df$climate <- as.factor(num.Koppen.df$climate)
  # export the three column data frame as a csv file
  write.csv(num.Koppen.df, file = paste('CSVs/K', set_K, '_', infile, '.csv', sep = ''), row.names = FALSE, col.names = TRUE)
  
  # using letters rather than numbers
  m.Koppen <- Koppen # make new matrix variable m.Koppen
  row.names(m.Koppen) <- lon
  colnames(m.Koppen) <- lat
  #m.Koppen # check the output
  Koppen.df <- melt(m.Koppen, 
                    varnames = c('longitude', 'latitude'), 
                    value.name = 'climate')
  
  if (msk == TRUE) {
    Koppen.df <- merge(Koppen.df, Mask.df, by = c('longitude', 'latitude'))
    #View(Koppen.df)
  } else {
    Koppen.df$mask <- NA
  }
  
  Koppen.df$climate <- ordered(x = Koppen.df$climate,
                               levels = Klim,
                               labels = Klim)
  write.csv(Koppen.df, file = paste('CSVs/K', set_K,'id_', infile, '.csv', sep = ''), 
            row.names = FALSE, col.names = TRUE)
  
  if (plt == TRUE){
    # plot the Koppen zones and print as pdf and png
    p <- ggplot(Koppen.df, aes(x = longitude, y = latitude, z = climate,
                               fill = climate, alpha = mask)) +
      geom_raster() +
      scale_alpha(range = c(sea, land), guide = 'none') +
      scale_fill_manual(values = Kcolours, drop = FALSE,
                        limits = Klim, # needed if drop = FALSE does not work
                        name = 'Climate') +
      scale_x_continuous(expand = c(0, 0), limits = c(0, 360), breaks = seq(from = 0, to = 360, by = 30)) +
      scale_y_continuous(expand = c(0, 0), limits = c(-90, 90), breaks = seq(from = -90, to = 90, by = 30)) +
      labs(y = 'Latitude',
           x = 'Longitude',
           title = tlab) +
      maptheme
    png(file = paste('Plots/KopMap_K', set_K, '_', infile, '.png', sep = ''), width = 20, height = 10, units = 'cm', res = 600)
    print(p)
    dev.off()
  } # close plot if{}
  
  if (sve == TRUE){
    # record results in netcdf
    # define the dimensions
    VARNC <- list()
    VARNC <- A$var
    VARNC[[paste('Koppen', set_K, sep = '')]]	<- ncvar_def(paste('Koppen', set_K, sep = ''), units = '', dim = list(A$dim[['lon']], A$dim[['lat']]), 10^30)
    if (msk == TRUE) {
      VARNC[['Mask']] <- ncvar_def('Mask', units = '', dim = list(A$dim[['lon']], A$dim[['lat']]))
    }
    
    # create netcdf file
    if (msk == TRUE) {
      ncnew	<- nc_create(paste('Koppen', set_K, '_Mask_', infile, '.nc', sep = ''), VARNC)
    } else {
      ncnew	<- nc_create(paste('Koppen', set_K, '_', infile, '.nc', sep = ''), VARNC)
    }
    
    # populate the file with variables
    # the names of the variables
    varnames <- names(A$var)
    for (l in 1:length(varnames)){
      var	<- varnames[l]
      dat	<- ncvar_get(A, A$var[[var]])
      ncvar_put(ncnew, var, dat, start = NA, count = dim(dat))
    } # end for l
    
    # now the rest of the variables
    ncvar_put(ncnew, paste('Koppen', set_K, sep = ''), num.Koppen, start = NA, count = dim(num.Koppen))
    if (msk == TRUE) {
      ncvar_put(ncnew, 'Mask', Mask, start = NA, count = dim(Mask))
    }
    
    # close the new netcdf file
    nc_close(ncnew)
    
  } # close save if{}
}

################################
### G/ zonal frequency plots ###
################################

N_A <- list.files(pattern = '^Koppen2_Mask_MapA')
N_B <- list.files(pattern = '^Koppen2_Mask_MapB')
N_C <- list.files(pattern = '^Koppen2_Mask_MapC')
N_D <- list.files(pattern = '^Koppen2_Mask_MapD')

# define the plot theme used in the Cambrian climates manuscript
plottheme <- theme(plot.title = element_text(colour = 'black', hjust = 0.5, size = 10),
                   axis.title = element_text(colour = 'black', size = 10),
                   axis.text = element_text(colour = 'black', size = 10),
                   axis.ticks = element_line(colour = 'black', size= 0.5),
                   axis.line = element_line(colour = 'black', size = 1),
                   panel.background = element_blank(),
                   panel.grid = element_blank(),
                   legend.key = element_blank())

# optionally, define colours used in the Cambrian climates manuscript
# otherwise, continue using Kcolours defined above
Kcolours <- c('NA' = 'white',
              'ET' = 'lightgrey',     # polar tundra
              'EF' = 'grey',          # polar frost
              'Dw' = 'magenta',       # cold winter dry
              'Ds' = 'purple',        # cold summer dry
              'Df' = 'mediumorchid1', # cold fully humid
              'Cw' = 'green',         # temperate winter dry
              'Cs' = 'lightgreen',    # temperate summer dry
              'Cf' = 'darkgreen',     # temperate fully humid
              'BW' = 'yellow',        # arid desert
              'BS' = 'orange',        # arid steppe
              'Aw' = 'lightblue',     # equatorial winter dry
              'Am' = 'blue',          # equatorial monsoonal
              'Af' = 'darkblue'       # equatorial fully humid
              )

# plot frequency of climate classes by latitude
for(i in 1:length(N_A)) {
  orifileA <- N_A[i]
  orifileB <- N_B[i]
  orifileC <- N_C[i]
  orifileD <- N_D[i]
  
  infileA <- file_path_sans_ext(orifileA)
  infileB <- file_path_sans_ext(orifileB)
  infileC <- file_path_sans_ext(orifileC)
  infileD <- file_path_sans_ext(orifileD)
  Maps <- list(infileA, infileB, infileC, infileD)
  
  paramA <- substr(infileA, 19, 24)
  paramB <- substr(infileB, 19, 24)
  paramC <- substr(infileC, 19, 24)
  paramD <- substr(infileD, 19, 24)
  if(paramA == paramB & paramB == paramC & paramC == paramD){
    param <- paramA
  }else{
    print('Check the input files - model parameters for facet plots are not the same.')
    break
  }
  
  for(j in 1:length(Maps)) {
    infile <- Maps[j]
    id <- substr(infile, 14, 24)
    print(id)
    
    # data loading
    A <- nc_open(paste(infile, '.nc', sep = '')) # open ncdf file
    
    # extract longitude and latitude
    lonraw <- ncvar_get(A, 'lon')
    lon <- lonraw - (lonraw[2]-lonraw[1]) # not strictly needed in this section as rank lat/lon are used
    n.lon <- dim(lon)
    lat <- ncvar_get(A, 'lat')
    # convert from coupler grid to ocean grid
    latraw <- lat
    lat <- latraw - (latraw[2]-latraw[1]) # not strictly needed in this section as rank lat/lon are used
    n.lat <- dim(lat)
    
    # extract Koppen at required level using set_K
    Kop <- ncvar_get(A, paste('Koppen', set_K, sep = ''))
    
    # format matrix Koppen as data.frame with columns lon, lat, K
    Koppen.m <- Kop # make new matrix variable m.Koppen
    row.names(Koppen.m) <- lon # longitude
    colnames(Koppen.m) <- lat # latitude
    #View(Koppen.m) # check the output
    
    # melt the Koppen matrix
    m.Koppen <- melt(Koppen.m, varnames = c('longitude', 'latitude'), value.name = 'climate')
    m.Koppen[m.Koppen == 0] <- NA
    m.Koppen$climate <- as.factor(m.Koppen$climate)
    
    # close nc file
    nc_close(A)
    
    # convert Koppen numbers to labels for legend
    m.Koppen <- mutate(m.Koppen, 
                       Class = factor(case_when(m.Koppen$climate == '1' ~ 'ET',
                                                m.Koppen$climate == '2' ~ 'EF',
                                                m.Koppen$climate == '3' ~ 'Dw', 
                                                m.Koppen$climate == '4' ~ 'Ds',
                                                m.Koppen$climate == '5' ~ 'Df', 
                                                m.Koppen$climate == '6' ~ 'Cw',
                                                m.Koppen$climate == '7' ~ 'Cs', 
                                                m.Koppen$climate == '8' ~ 'Cf',
                                                m.Koppen$climate == '9' ~ 'BW', 
                                                m.Koppen$climate == '10' ~ 'BS',
                                                m.Koppen$climate == '11' ~ 'Aw', 
                                                m.Koppen$climate == '12' ~ 'Am',
                                                m.Koppen$climate == '13' ~ 'Af')))
    # order by ascending latitude
    m.Koppen <- m.Koppen[order(m.Koppen$latitude), ]
    #View(m.Koppen)
    m.Koppen$latrank <- as.integer(as.factor(m.Koppen$latitude))
    tail(m.Koppen)
    
    if(j == 1) {
      AllKop <- data.frame('longitude' = m.Koppen$longitude,
                           'latitude' = m.Koppen$latitude,
                           'latrank' = m.Koppen$latrank)
    }
    AllKop[, paste('Map', substr(id, 4, 4), sep = ' ')] <- m.Koppen$Class
    #head(AllKop)
    
    # individual plot by ranklat
    p <- ggplot(data = m.Koppen) +
      geom_bar(aes(x = (180*(latrank/128))-90,
                   y = 100*(..count..)/128,
                   fill = Class, 
                   colour = Class)) +
      scale_colour_manual(values = Kcolours, drop = FALSE,
                          limits = Klim) + # necessary if drop = FALSE is not working
      scale_fill_manual(values = Kcolours, drop = FALSE,
                        limits = Klim) + # necessary if drop = FALSE is not working
      labs(title = paste('Configuration', 
                         substr(infile, 17, 17), # A-D
                         substr(infile, 19, 20), # orbital parameters
                         substr(infile, 22, 24), # CO2
                         'Koppen-Geiger zones by latitude', sep = ' '),
           y = 'Koppen-Geiger zone coverage (%)',
           x = 'Latitude') +
      scale_x_continuous(expand = c(0, 0), limits = c(-90,90), breaks = seq(from = -90, to = 90, by = 30)) +
      scale_y_continuous(expand = c(0, 0), limits = c(0, 100), breaks = c(0, 25, 50, 75, 100)) +
      plottheme
    #print(p)
    png(file = paste('Plots/Klat_', id, '.png', sep = ''), 
        width = 14, height = 10, units = 'cm', res = 600)
    print(p)
    dev.off()
  } # close maps loop
  
  #head(AllKop)
  m.AllKop <-AllKop %>%
    pivot_longer(cols = c('Map A', 'Map B', 'Map C', 'Map D'),
                 names_to = 'Map',
                 values_to = 'Koppen') %>%
    as.data.frame()
  m.AllKop$lbl <- ifelse(m.AllKop$Map == 'Map A', 'A',
                         ifelse(m.AllKop$Map == 'Map B', 'B',
                                ifelse(m.AllKop$Map == 'Map C', 'C',
                                       ifelse(m.AllKop$Map == 'Map D', 'D', 'NA'))))
  #head(m.AllKop)
  OP <- substr(param, 1, 2)
  GH <- substr(param, 4, 6) # for use in file names
  gh <- gsub('(^|[^0-9])0+', '\\1', GH, perl = TRUE) # for use in plots
  
  # facet by mapplot by map
  P <- ggplot(data = m.AllKop) +
    geom_bar(aes(x = (180*(latrank/128))-90,
                 y = 100*(..count..)/128,
                 fill = Koppen, colour = Koppen)) +
    scale_colour_manual(name = 'Climate\nclass',
                        values = Kcolours, drop = FALSE,
                        limits = Klim) + # necessary if drop = FALSE is not working
    scale_fill_manual(name = 'Climate\nclass',
                      values = Kcolours, drop = FALSE,
                      limits = Klim) + # necessary if drop = FALSE is not working
    labs(title = paste(OP, gh, 'PAL', sep = ' '),
         x = 'Palaeolatitude',
         y = 'Koppen-Geiger zone coverage (%)') +
    scale_x_continuous(expand = c(0, 0), limits = c(-90,90), breaks = seq(from = -90, to = 90, by = 30)) +
    scale_y_continuous(expand = c(0, 0), limits = c(0, 100), breaks = c(0, 25, 50, 75, 100)) +
    theme_bw(base_size = 14) +
    theme(plot.title = element_text(hjust = 0.5),
          strip.background = element_blank(),
          axis.title = element_text(size = 12),
          axis.title.y = element_text(margin = margin(t = 0, r = 10, b = 0, l = 0)),
          legend.position = 'right',
          legend.direction = 'vertical',
          legend.key.size = unit(9, 'mm'),
          #legend.text = element_text(size = 11), 
          panel.spacing = unit(1.5, 'lines'),
          strip.text.x = element_text(hjust = 0, face = 'bold')) +
    facet_wrap(lbl ~ ., nrow = 2, ncol = 2,
               scales = 'fixed')
  #print(P)
  png(file = paste('Plots/Klat_', param, '.png', sep = ''), 
      width = 24, height = 15, units = 'cm', res = 600)
  print(P)
  dev.off()
} # close model loop

#####################
### END OF SCRIPT ###
#####################
