# Supplementary material for: Quantitative comparison of geological data and model simulations constrains early Cambrian geography and climate
Source: Nat Commun. 2021 Jun 23;12:3868. doi: 10.1038/s41467-021-24141-5 (PMC8222365; doi:10.1038/s41467-021-24141-5)
Supplement: Supplementary file 5 — Code 2 [file 41467_2021_24141_MOESM5_ESM.txt]

# R script for scoring data/model agreement between geological data and climate model simulations using Koppen-Geiger climate classes
# written by Thomas W. Wong Hearing and Alexandre Pohl
# this is Supplementary Code 2 for the manuscript: Earth system boundary conditions during the early Cambrian radiation of animals
# the scoring equation is adapted from that of Monteiro et al. 2012 (https://agupubs.onlinelibrary.wiley.com/doi/10.1029/2012PA002351)
# download the .nc files from Zenodo (www.doi.org/10.5281/zenodo.4091167)
# download, unzip and save the files from Zenodo
# if you haven't already, make sure there are "CSVs" and "Plots" folders in the "coupl" folder - these were needed to run the Koppen-Geiger code

#################
### A/ set up ###
#################

# clear current Global Environment
rm(list = ls()) 

# set working directory to file containing the coupler data (coupl folder from Zenodo)
setwd('C:/Users/thearing/Documents/R/Zenodo/coupl')

# optionally set library path
#.libPaths('C:/Users/thearing/Documents/R/library')

# load the lithology data SupplementaryData1.csv
# change the file path to wherever you have saved this file
Liths <- read.csv('C:/Users/thearing/Documents/R/Zenodo/SupplementaryData1.csv', header = TRUE)

#############################
### B/ set run parameters ###
#############################

# stratigraphic criteria for lithology data
strati <- c('lower Cambrian', 'Series 2')
stratlab <- c('Lower Cambrian', 'Cambrian Series 2')

# select radius (km) for palaeogeographic uncertainty
radius <- c(200, 250, 500, 1000)

# select ocean (0), land (1), or both (2) to analyse
mask <- 2

# set shapes palette for OP conditions
OP_shapes <- c('CS' = 21, 'HS' = 23, 'PD' = 22, 'OH' = 24, 'OL' = 25)

# value for position_dodge in scatter plots
dodge <- 0.8

# select date for output files (default to today)
outdate <- format(Sys.Date(), '%Y%m%d')

# select date for input files for plot data (default to today)
indate <- format(Sys.Date(), '%Y%m%d')


########################
### C/ load packages ###
########################

library(ggplot2)
library(viridisLite)
library(viridis)
library(ncdf4)
library(tools)
library(pracma)
library(geosphere)
library(tidyr)
library(dplyr)
library(ggpubr)
library(rstatix)
library(cowplot)
library(reshape2)

##########################
### D/ load model data ###
##########################

# list model runs
# these should be Koppen2_Mask...nc files which include a land/sea mask (cannot use coupler 'ORO' variable as this includes sea ice above sea surface)
Models <- list.files(pattern = 'Koppen2_Mask_Map.*nc')

###########################
### E/ define functions ###
###########################

# Koppen nomenclature
# 0  = NA missing
# 1  = ET polar tundra
# 2  = EF polar frost
# 3  = Dw cold winter dry
# 4  = Ds cold summer dry
# 5  = Df cold fully humid
# 6  = Cw temperate winter dry
# 7  = Cs temperate summer dry
# 8  = Cf temperate fully humid
# 9  = BW arid desert
# 10 = BS arid steppe
# 11 = Aw equatorial winter dry
# 12 = Am equatorial monsoonal dry
# 13 = Af equatorial fully humid

# Lithology nomenclature
# 0 = NA missing
# 1 = C  calcretes
# 2 = E  evaporitic deposits
# 3 = G  glaciogenic deposits
# 4 = L  lateritic products
# 5 = O  oolitic limestone

# function to calculate agreement at x
xagr <- function(targetlith = targetlith,
                 K.M = K.M) {
  if (targetlith == 1) { # calcretes
    if (K.M == 6  ||     # Cw
        K.M == 7  ||     # Cs
        K.M == 9  ||     # BW
        K.M == 10 ||     # BS
        K.M == 11) {     # Aw
      A <- 1
      } else {
        A <- -1
      }
    } else {
      if (targetlith == 2) { # evaporites
        if(K.M == 1  ||      # ET
           K.M == 3  ||      # Dw
           K.M == 4  ||      # Ds
           K.M == 6  ||      # Cw
           K.M == 7  ||      # Cs
           K.M == 9  ||      # BW
           K.M == 10 ||      # BS
           K.M == 11) {      # Aw
          A <- 1
          } else {
            A <- -1
          }
        }else{
          if (targetlith == 3) { # glaciogenic deposits
            if (K.M == 1 ||      # ET
                K.M == 2 ||      # EF
                K.M == 3 ||      # Dw
                K.M == 4 ||      # Ds
                K.M == 5) {      # Df
              A <- 1
              } else {
                A <- -1
              }
            } else { 
              if (targetlith == 4) { # lateritic products
                if (K.M == 11 ||     # Aw
                    K.M == 12 ||     # Am
                    K.M == 13) {     # Af
                  A <- 1
                  } else { 
                    A <- -1
                  }
                } else {
                  if (targetlith == 5) { # oolitic limestones
                    if (K.M == 9  ||     # BW
                        K.M == 10 ||     # BS
                        K.M == 11 ||     # Aw
                        K.M == 12 ||     # Am
                        K.M == 13) {     # Af
                      A <- 1
                      } else {
                        A <- -1
                      }
                    }
                }
            }
        }
    }
  return(A)
} # close xagr function

# function to calculate the mean agreement value at radius dst km
# adapted from a script written by Alexandre Pohl
uagr <- function(targetlith = targetlith,
                 targetlon = targetlon,
                 targetlat = targetlat,
                 dst = dst) {
  
  p1 <- cbind(targetlon, targetlat)
  
  # calculate distance between the target and every Koppen grid point
  distance <- distHaversine(p1, p2, r = 6378137) # using default Earth radius in m
  
  # extract the indices of the closest points based on the distance threshold dst
  iclose <- which(distance/1.E3 <= dst) # convert distance from m to km
  # longitude and latitude of the selected matching points
  matchinglon <- meshlon[iclose]
  matchinglat <- meshlat[iclose]
  
  # extract the Koppen values within the area of interest
  matchingkoppen <- as.integer(koppen2[iclose])
  # remove missing values
  matchinglon <- matchinglon[!is.na(matchingkoppen)] 
  matchinglat <- matchinglat[!is.na(matchingkoppen)]
  matchingkoppen <- matchingkoppen[!is.na(matchingkoppen)]
  
  # calculate number of matches
  nmatches <- length(matchingkoppen)
  n <- nmatches
  #print(nmatches)
  
  # create vector to contain agreement values
  uncert <- as.numeric(as.vector(rep('', nmatches)))
  
  # calculate agreement for each matched grid cell using the agr function
  for (j in 1:nmatches) {
    K.M <- matchingkoppen[j]
    uncert[j] <- xagr(targetlith = targetlith,
                      K.M = K.M) 
  }
  
  # calculate mean average agreement
  U <- sum(uncert)/nmatches # should be [-1:1]
  
  # list number of matches and mean average agreement for output
  out <- list(n, U)
  
  # return the mean average value (U) and number of matches (n)
  return(out)
} # close xunc function

# define the scoring function
# equation follows Monteiro et al. (2012).
ms <- function(S, W){
  # S = sum of individual ltihology scores for a given simulation
  # W = sum of weights for lithologies in a given analysis
  MS <- 0.5*((S/W) + 1)
  return(signif(MS, digits = 2))
}

# theme for heat plots
heattheme <- theme(plot.margin = unit(c(1, 1, 1, 1), 'lines'),
                   plot.title = element_text(colour = 'black', size = 14, face = 'plain', hjust = 0),
                   axis.title.x = element_text(colour = 'black', size = 11, face = 'bold', hjust = 0.5),
                   axis.title.y = element_text(colour = 'black', size = 11, face = 'bold', vjust = 0.5),
                   axis.text.x = element_text(colour = 'black', size = 10, face = 'plain'),
                   axis.text.y = element_text(colour = 'black', size = 10, face = 'plain'), 
                   axis.ticks = element_blank(),
                   panel.background = element_rect(fill = 'white'), # white background
                   panel.grid.major.x = element_blank(),
                   panel.grid.minor.x = element_blank(),
                   panel.grid.major.y = element_blank(),
                   panel.grid.minor.y = element_blank(),
                   legend.title = element_text(colour = 'black', size = 10, face = 'bold', hjust = 0.5),
                   legend.position = 'right',
                   plot.caption = element_text(colour = 'black', size = 11, face = 'bold', hjust = 0))

########################
### F/ sort the data ###
########################

# sort the lithology data formats
Liths$Lith.no    <- as.numeric(Liths$Lith.no)
Liths$System     <- as.character(Liths$System)
Liths$Series     <- as.character(Liths$Series)
Liths$Stage      <- as.character(Liths$Stage)
Liths$LMU        <- as.character(Liths$LMU)
Liths$Age.max    <- as.numeric(Liths$Age.max)
Liths$Age.est    <- as.numeric(Liths$Age.est)
Liths$Age.min    <- as.numeric(Liths$Age.min)
Liths$Plat.A     <- as.numeric(Liths$Plat.A)
Liths$Plon.A.360 <- as.numeric(Liths$Plon.A.360)
Liths$Plat.B     <- as.numeric(Liths$Plat.B)
Liths$Plon.B.360 <- as.numeric(Liths$Plon.B.360)
Liths$Plat.C     <- as.numeric(Liths$Plat.C)
Liths$Plon.C.360 <- as.numeric(Liths$Plon.C.360)
Liths$Plat.D     <- as.numeric(Liths$Plat.D)
Liths$Plon.D.360 <- as.numeric(Liths$Plon.D.360)
#View(Liths)

##############################################
### G/ analysis loops strat -> dst ###
##############################################

for (a in 1:length(strati)) { # for each strati
  strat <- strati[a]
  print(paste(strat, ' loop begins at ', date(), ' ...', sep = ''))
  
  #### select lithology data from run parameters ####
  L <- subset(Liths,
              # remove lithologies with NA for ID
              !is.na(Lith.no) &
                
                # select only lithologies of interest
                (LithID == 'C' | # palaeosols
                   LithID == 'E' | # evaporitic deposits 
                   LithID == 'G' | # glaciogenic sediments
                   LithID == 'L' | # lateritic products
                   LithID == 'O') & # oolitic limestones
                
                # select by stratigraphic interval
                (if (strat == 'lower Cambrian') {
                  # to select by Lower|Middle|Upper Cambrian
                  (LMU == 'Ed-L' | LMU == 'L' | LMU == 'L-M')
                  } else {if (strat == 'Series 2') {
                    # to select Series 2 strata
                    (Series == 'Terreneuvian to 2' | Series == '2' | Series == '2 to Miaolingian')
                    }}) # close strati selection
              ) # close lithology selection
  #View(L)
  
  for (b in 1:length(radius)) { # for each distance uncertainty
    dst <- radius[b]
    
    if (dst > 0) {
      print(paste('... calculating palaeogeographic uncertainty at ', dst, ' km ...', sep = ''))
      } else {
        print('... not calculating palaeogeographic uncertainty ...')  
      }
    
    # create a results data frame
    V <- data.frame(L$ID, L$Palaeocontinent, L$Weight)
    
    # create a results summary data frame
    S <- data.frame(matrix(ncol = 6, nrow = length(Models)))
    # specify column names
    colnames(S) <- c('Model', 'N', 'NMatches', 'XScore', 'XUncertainty', 'UScore')
    
    # create a summary-by-palaeocontinent data frame
    S.cont <- data.frame(matrix(ncol = 6, nrow = length(Models)*length(unique(L$Palaeocontinent))))
    # specify column names
    colnames(S.cont) <- c('Model', 'Palaeocontinent', 'N', 'XScore', 'XUncertainty', 'UScore')
      
    for (c in 1:length(Models)) { # for each Model file
      
      # load model file
      M <- Models[c]
      infile <- file_path_sans_ext(M)
      print(infile)
      
      # call to open model file
      A <- nc_open(paste(infile, '.nc', sep = '')) # open ncdf file
      
      # extract parameters (Map, GH, OP)
      mp <- substr(infile, 17, 17)
      op <- substr(infile, 19, 20)
      gh <- substr(infile, 22, 24)
      param <- paste('Map', mp, '_', op, '_', gh, '_', dst, 'km', sep = '')
      
      # create empty vectors to take weight, agreement, score, and uncertainty values
      XWEI <- as.numeric(as.vector(rep('', length(L$ID)))) # weight of each lithology
      XAGR <- as.numeric(as.vector(rep('', length(L$ID)))) # exact agreement 
      XSCR <- as.numeric(as.vector(rep('', length(L$ID)))) # exact score
      XUNC <- as.numeric(as.vector(rep('', length(L$ID)))) # exact uncertainty
      UMAT <- as.numeric(as.vector(rep('', length(L$ID)))) # number of matching cells examined for uncertainty
      UAGR <- as.numeric(as.vector(rep('', length(L$ID)))) # uncertain agreement
      USCR <- as.numeric(as.vector(rep('', length(L$ID)))) # uncertain score
      
      # extract model lon, lat, Koppen, and mask
      # select ocean, land or both to analyse
      oceanland <- mask
      
      # extract variable of interest (Koppen attribute)
      koppenraw <- ncvar_get(A, 'Koppen2')
      # store the original values
      koppen <- koppenraw
      
      # extract lat & lon
      latraw <- ncvar_get(A, 'lat')
      lonraw <- ncvar_get(A, 'lon')
      # regrid from coupler grid to correct ocean FOAM grid
      lon <- lonraw - (lonraw[2] - lonraw[1])
      lat <- latraw - (latraw[2] - latraw[1])
      # convert lon to [-180:180]
      ix <- which(lon >= 180)
      lon[ix] <- lon[ix] - 360
      # get length of lat & lon vectors
      nlon <- dim(lon)
      nlat <- dim(lat)
      
      # sort by increasing longitude from the nc file
      xorder <- order(lon)
      lon <- lon[xorder]
      koppen <- koppen[xorder, ]
      
      # create a mesh from the coordinate vectors
      mesh <- meshgrid(lat, lon)
      meshlat <- mesh$X
      meshlon <- mesh$Y
        
      # land-sea maks
      topo <- ncvar_get(A, 'Mask')
      # re-order to match previous variables
      topo <- topo[xorder,]
      # extract indices of the ocean and land points
      iocean <- which(topo < 1) # value depends on alpha set in previous analyses
      iland <- which(topo == 1)
        
      p2 <- cbind(as.vector(meshlon), as.vector(meshlat))
      colnames(p2) <- c('meshlon', 'meshlat')
        
      # create a copy of the Koppen data that may be masked based on oceanland info
      koppen2 <- koppen
      # apply the set ocean/land mask
      oceaninfo = oceanland
      if (oceaninfo == 0) { # if ocean, mask land
        koppen2[iland] <- NA
        } else { 
          if (oceaninfo == 1) { # if land, mask ocean
            koppen2[iocean] <- NA 
            } else {
              if (oceaninfo == 2) { # if both, mask nothing
                } else { # raise an error flag and exit if any other value is given
                  print('oceanland must be 0, 1, or 2')
                }
            }
        }
      
      # close the nc file
      nc_close(A)
      
      for (i in 1:length(L$ID)) { # for each lithology datum
        targetlith <- L$Lith.no[i]
        targetlon <- L[[paste('Plon.', mp, '.360', sep = '')]][i]
        targetlat <- L[[paste('Plat.', mp, sep = '')]][i]
        
        # ignore any NA palaeopositions
        if (is.na(targetlon) == TRUE) {
          XWEI[i] <- NA
          XAGR[i] <- NA
          XSCR[i] <- NA
          XUNC[i] <- NA
          UMAT[i] <- NA
          UAGR[i] <- NA
          USCR[i] <- NA
          } else {
            # targetlon must be -180:180
            ix <- which(targetlon >= 180)
            targetlon[ix] <- targetlon[ix] - 360
            # number of targets
            ntargets <- size(targetlon)[2]
            
            # lithology weight
            XWEI[i] <- L$Weight[i]
            
            # convert lithology lat and lon to [1:128] rank
            targetlon.rank <- as.integer(((127/360)*(targetlon + 180)) + 1)
            targetlat.rank <- as.integer(((127/180)*(targetlat + 90)) + 1)
            
            # extract model Koppen value
            K.M <- koppen2[targetlon.rank, targetlat.rank]
            
            # calculate the agreement value for lithology i
            XAGR[i] <- xagr(targetlith = targetlith,
                            K.M = K.M)
            
            # calculate the weighted score for lithology i
            XSCR[i] <- XAGR[i]*L$Weight[i]
            
            if (dst == 0){ # fill uncertainty vectors with NAs
              XUNC[i] <- NA
              UAGR[i] <- NA
              USCR[i] <- NA
              } else { # calculate uncertainty
                # calculate the mean value at radius dst km
                Z <- uagr(targetlith = targetlith,
                                targetlon = targetlon,
                                targetlat = targetlat,
                                dst = dst)
                # extract the number of matches
                UMAT[i] <- Z[[1]][1]
                # extract the uncertainty agreement
                UAGR[i] <- Z[[2]][1]
                
                # calculate weighted score at radius dst km
                USCR[i] <- UAGR[i]*L$Weight[i]
                
                # uncertainty for x at radius dst km = |1/2(xscore - uscore)|
                # this is scaled to [0:1]
                XUNC[i] <- abs(0.5*(XSCR[i] - USCR[i]))
                
              } # close uncertainty if
          } # close skip else    
        } # close lithology for loop [i]
      
      # append agreement, score, and uncertainty vectors to the results dataframe
      V[[paste(param, 'XWEI', sep = '_')]] <- XWEI
      V[[paste(param, 'XAGR', sep = '_')]] <- XAGR
      V[[paste(param, 'XSCR', sep = '_')]] <- XSCR
      V[[paste(param, 'XUNC', sep = '_')]] <- XUNC
      V[[paste(param, 'UMAT', sep = '_')]] <- UMAT
      V[[paste(param, 'UAGR', sep = '_')]] <- UAGR
      V[[paste(param, 'USCR', sep = '_')]] <- USCR
      
      # calculate summary results and populate summary data frame
      # model name
      S$Model[c] <- param
      # number of points included in analysis
      S$N[c] <- length(which(!is.na(XAGR)))
      # average number of matching grid cells in uncertainty analysis
      S$NMatches[c] <- signif(mean(UMAT, na.rm = TRUE), digits = 3) # mean of number of matches
      # model score
      S$XScore[c] <- ms(S = sum(XSCR, na.rm = TRUE), # sum of lithology scores
                        W = sum(XWEI, na.rm = TRUE)) # sum of lithology weights
      # uncertainty at radius dst
      S$XUncertainty[c] <- signif(mean(XUNC, na.rm = TRUE), digits = 2)
      S$UScore[c] <- ms(S = sum(USCR, na.rm = TRUE), # sum of lithology uncertain scores
                        W = sum(XWEI, na.rm = TRUE)) # sum of lithology weights
      
      # summarise by palaeocontinent
      # make temporary data frame for palaeocontinent analysis
      V1 <- data.frame(L$ID, L$Palaeocontinent, XWEI, XSCR, XUNC, USCR)
      V1 <- V1 %>% group_by(L.Palaeocontinent)
      Y <- unique(L$Palaeocontinent)
      for (d in 1:length(Y)) {
        # specify the index
        X <- ((c-1)*length(Y))+d
        # filter by palaeocontinent
        V2 <- V1 %>% filter(L.Palaeocontinent == Y[d])
        # model name
        S.cont$Model[X] <- param
        # palaeocontinent
        S.cont$Palaeocontinent[X] <- Y[d]
        # number of points included in analysis
        S.cont$N[X] <- length(which(!is.na(V2$XSCR)))
        # fill XScore
        S.cont$XScore[X] <- ms(S = sum(V2$XSCR, na.rm = TRUE), # sum of lithology exact scores
                               W = sum(V2$XWEI, na.rm = TRUE)) # sum of lithology weights
        # fill XUncertainty
        S.cont$XUncertainty[X] <- signif(mean(V2$XUNC, na.rm = TRUE), digits = 2)
        # fill UScore
        S.cont$UScore[X] <- ms(S = sum(V2$USCR, na.rm = TRUE), # sum of lithology uncertain scores
                               W = sum(V2$XWEI, na.rm = TRUE)) # sum of lithology weights
        } # close palaeocontinent summary loop [d]
      
      } # close Model loop [c]
    #View(V)
    #View(S)
    #View(S.cont)
    
    # export full results V as csv
    write.csv(x = V,
              file = paste('CSVs/', outdate, '_', strat,
                           '_KopLithAgr_', dst, 'km', '.csv', sep = ''),
              row.names = FALSE, col.names = TRUE)
    
    # export summary results S as csv
    write.csv(x = S,
              file = paste('CSVs/', outdate, '_', strat,
                           '_KopLithSummary_', dst, 'km', '.csv', sep = ''),
              row.names = FALSE, col.names = TRUE)
    
    # reconfigure S for Tukey test and plots
    S <- S %>% separate(col = 'Model',
                        into = c('Map', 'OP', 'CO2', 'distance'),
                        sep = '_',
                        remove = TRUE) %>%
      separate(col = 'Map',
               into = c('Map', 'Let'),
               sep = -1,
               remove = TRUE) %>%
      unite(col = 'Map',
            'Map':'Let',
            sep = ' ',
            remove = TRUE)
    
    #### compare scores (Tukey) ####
    print('... comparing scores ...')
    # testing to see if model results are robust to changing orbital parameters
    # check to see if model scores are significantly different between maps
    # select only the 32 PAL runs to see if orbital parameters 
    mdl_Map <- subset(S, CO2 == '032')
    
    # compare XScore 032 CO2 scores with a Tukey test
    # get summary statistics
    mdl_Map %>% group_by(Map) %>% get_summary_stats(XScore, type = 'mean_sd')
    # make linear model to test normality
    model_Map <- lm(XScore ~ Map, data = mdl_Map)
    # QQ plot of residuals
    Q <- ggqqplot(residuals(model_Map))
    # Shapiro-Wilk test of normality
    shapiro_test(residuals(model_Map))
    mdl_Map %>% group_by(Map) %>% shapiro_test(XScore)
    # save individual QQ plots by map
    png(file = paste('Plots/', outdate, '_QQplot_XScores_032_',
                     strat, '_', dst, '_km.png', sep = ''))
    print(ggqqplot(mdl_Map, 'XScore', facet.by = 'Map'))
    dev.off()
    # ANOVA test
    anv_Map <- mdl_Map %>% anova_test(XScore ~ Map)
    #anv_Map
    # export Tukey results as csv
    write.csv(anv_Map,
              file = paste('CSVs/', outdate, '_AnovaMaps_XScores_032_', 
                           strat, '_', dst, 'km_UNC', '.csv', sep = ''),
              row.names = FALSE, col.names = TRUE)
    
    # Tukey post-hoc pairwise comparisons
    twk_Map <- mdl_Map %>% tukey_hsd(XScore ~ Map)
    #twk_Map
    # export Tukey results as csv
    write.csv(twk_Map,
              file = paste('CSVs/', outdate, '_TukeyMaps_XScores_032_', 
                           strat, '_', dst, 'km_UNC', '.csv', sep = ''), 
              row.names = FALSE, col.names = TRUE)
    
    # compare UScore 032 CO2 scores with a Tukey test
    mdl_Map <- subset(S, CO2 == '032')
    # get summary statistics
    mdl_Map %>% group_by(Map) %>% get_summary_stats(UScore, type = 'mean_sd')
    # make linear model to test normality
    model_Map <- lm(UScore ~ Map, data = mdl_Map)
    # QQ plot of residuals
    ggqqplot(residuals(model_Map))
    # Shapiro-Wilk test of normality
    shapiro_test(residuals(model_Map))
    mdl_Map %>% group_by(Map) %>% shapiro_test(UScore)
    # save individual QQ plots by map
    png(file = paste('Plots/', outdate, '_QQplot_UScores_032_',
                     strat, '_', dst, '_km.png', sep = ''))
    print(ggqqplot(mdl_Map, 'UScore', facet.by = 'Map'))
    dev.off()
    
    # ANOVA test
    anv_Map <- mdl_Map %>% anova_test(UScore ~ Map)
    #anv_Map
    # export Tukey results as csv
    write.csv(anv_Map,
              file = paste('CSVs/', outdate, '_AnovaMaps_UScores_032_', 
                           strat, '_', dst, 'km_UNC', '.csv', sep = ''), 
              row.names = FALSE, col.names = TRUE)
    
    # Tukey pairwise comparisons
    twk_Map <- mdl_Map %>% tukey_hsd(UScore ~ Map)
    #twk_Map
    # export Tukey results as csv
    write.csv(twk_Map,
              file = paste('CSVs/', outdate, '_TukeyMaps_UScores_032_', 
                           strat, '_', dst, 'km_UNC', '.csv', sep = ''), 
              row.names = FALSE, col.names = TRUE)
    
    # compare UScore of all conditions with a Tukey test
    mdl_Map <- S
    # get summary statistics
    mdl_Map %>% group_by(Map) %>% get_summary_stats(UScore, type = 'mean_sd')
    # make linear model to test normality
    model_Map <- lm(UScore ~ Map, data = mdl_Map)
    # QQ plot of residuals
    ggqqplot(residuals(model_Map))
    # Shapiro-Wilk test of normality
    shapiro_test(residuals(model_Map))
    mdl_Map %>% group_by(Map) %>% shapiro_test(UScore)
    # save individual QQ plots by map
    png(file = paste('Plots/', outdate, '_QQplot_UScores_all_',
                     strat, '_', dst, '_km.png', sep = ''))
    print(ggqqplot(mdl_Map, 'UScore', facet.by = 'Map'))
    dev.off()
    
    # ANOVA test
    anv_Map <- mdl_Map %>% anova_test(UScore ~ Map)
    #anv_Map
    # export Tukey results as csv
    write.csv(anv_Map,
              file = paste('CSVs/', outdate, '_AnovaMaps_UScores_all_', 
                           strat, '_', dst, 'km_UNC', '.csv', sep = ''), 
              row.names = FALSE, col.names = TRUE)
    
    # Tukey pairwise comparisons
    twk_Map <- mdl_Map %>% tukey_hsd(UScore ~ Map)
    #twk_Map
    # export Tukey results as csv
    write.csv(twk_Map,
              file = paste('CSVs/', outdate, '_TukeyMaps_UScores_all_', 
                           strat, '_', dst, 'km_UNC', '.csv', sep = ''), 
              row.names = FALSE, col.names = TRUE)
    
    # compare UScore of all conditions with a Tukey test
    mdl_Map %>% group_by(Map) %>% get_summary_stats(XScore, type = 'mean_sd')
    # make linear model to test normality
    model_Map <- lm(XScore ~ Map, data = mdl_Map)
    # QQ plot of residuals
    ggqqplot(residuals(model_Map))
    # Shapiro-Wilk test of normality
    shapiro_test(residuals(model_Map))
    mdl_Map %>% group_by(Map) %>% shapiro_test(XScore)
    # save individual QQ plots by map
    png(file = paste('Plots/', outdate, '_QQplot_XScores_all_',
                     strat, '_', dst, '_km.png', sep = ''))
    print(ggqqplot(mdl_Map, 'XScore', facet.by = 'Map'))
    dev.off()
    
    # ANOVA test
    anv_Map <- mdl_Map %>% anova_test(XScore ~ Map)
    #anv_Map
    # export Tukey results as csv
    write.csv(anv_Map,
              file = paste('CSVs/', outdate, '_AnovaMaps_XScores_all_', 
                           strat, '_', dst, 'km_UNC', '.csv', sep = ''), 
              row.names = FALSE, col.names = TRUE)
    
    # Tukey pairwise comparisons
    twk_Map <- mdl_Map %>% tukey_hsd(XScore ~ Map)
    #twk_Map
    # export Tukey results as csv
    write.csv(twk_Map,
              file = paste('CSVs/', outdate, '_TukeyMaps_XScores_all_', 
                           strat, '_', dst, 'km_UNC', '.csv', sep = ''), 
              row.names = FALSE, col.names = TRUE)
    
    } # close radius for loop [b]
  
} # close strati for loop [a]
      
#############################################################
### H/ plot Lower Cambrian and Series 2 analyses adjacent ###
#############################################################
# set parameters in and run block D
# requires csv files generated in block F to run
# this section produces the Supplementary plots

for(a in 1:length(radius)) {
  dst <- radius[a]
  print(paste('Plotting', strati[1], '&', strati[2],
              'scores at', dst, 'km uncertainty.', sep = ' '))
  
  # specify the csv files to be examined
  S1 <- read.csv(paste('CSVs/', indate, '_', strati[1], 
                       '_KopLithSummary_', dst,'km.csv', sep = ''))
  S2 <- read.csv(paste('CSVs/', indate, '_', strati[2],
                       '_KopLithSummary_', dst,'km.csv', sep = ''))
  
  # reconfigure S1 & S2 for plots
  S1 <- S1 %>% separate(col = 'Model', into = c('Map', 'OP', 'CO2', 'distance'), sep = '_', remove = TRUE) %>%
    separate(col = 'Map', into = c('Map1', 'Map'), sep = -1, remove = TRUE) %>%
    #unite(col = 'Map', 'Map1':'Map', sep = ' ', remove = TRUE)
    select(-Map1)
  S2 <- S2 %>% separate(col = 'Model', into = c('Map', 'OP', 'CO2', 'distance'), sep = '_', remove = TRUE) %>%
    separate(col = 'Map', into = c('Map1', 'Map'), sep = -1, remove = TRUE) %>%
    #unite(col = 'Map', 'Map1':'Map', sep = ' ', remove = TRUE)
    select(-Map1)
  
  # add a column to control width of error bars in plots below
  S1 <- as.data.frame(S1 %>% group_by(CO2) %>% mutate(Width = 0.1*n()))
  S2 <- as.data.frame(S2 %>% group_by(CO2) %>% mutate(Width = 0.1*n()))
    
  # drop leading zeros from CO2 column
  S1$CO2 <- S1$CO2 %>% 
    lapply(sub, pattern='^0+([1-9])', replacement='\\1')
  S1$CO2 <- paste(S1$CO2, 'PAL', sep = ' ')
  S1$CO2 <- ordered(S1$CO2, levels = c('4 PAL', '8 PAL', '16 PAL', '32 PAL', '64 PAL', '128 PAL'))
  S2$CO2 <- S2$CO2 %>% 
    lapply(sub, pattern='^0+([1-9])', replacement='\\1')
  S2$CO2 <- paste(S2$CO2, 'PAL', sep = ' ')
  S2$CO2 <- ordered(S2$CO2, levels = c('4 PAL', '8 PAL', '16 PAL', '32 PAL', '64 PAL', '128 PAL'))
    
  # subset for only PD orbits
  S1.PD <- subset(x = S1, OP == 'PD')
  S2.PD <- subset(x = S2, OP == 'PD')
    
  # data frame for annotating plots with number of lithologies
  no1 <- c(S1$N[1], S1$N[11], S1$N[21], S1$N[31])
  no2 <- c(S2$N[1], S2$N[11], S2$N[21], S2$N[31])
  # limited numbers in co2 indicate where to plot the N values
  co2 <- c('8 PAL', '16 PAL', '32 PAL', '64 PAL')
  co2 <- ordered(co2, levels = c('4 PAL', '8 PAL', '16 PAL', '32 PAL', '64 PAL', '128 PAL'))
  map <- c('A', 'B', 'C', 'D')
  n1 <- data.frame(map, co2, no1)
  n2 <- data.frame(map, co2, no2)
    
  #### heat plots ####
  HD1 <- S1
  HD1.PD <- S1.PD
  HD2 <- S2
  HD2.PD <- S2.PD
  
  # add Conditions column = OP + CO2
  HD1$Conditions <- factor(paste(HD1$OP, HD1$CO2, sep = ' '), ordered = TRUE,
                           levels = c('PD 4 PAL', 'PD 8 PAL', 'PD 16 PAL', 
                                      'CS 32 PAL', 'HS 32 PAL', 'PD 32 PAL', 'OH 32 PAL', 'OL 32 PAL', 
                                      'PD 64 PAL', 'PD 128 PAL'))
  HD1.PD$Conditions <- factor(paste(HD1.PD$OP, HD1.PD$CO2, sep = ' '), ordered = TRUE,
                              levels = c('PD 4 PAL', 'PD 8 PAL', 'PD 16 PAL', 
                                         'PD 32 PAL', 'PD 64 PAL', 'PD 128 PAL'))
  HD2$Conditions <- factor(paste(HD2$OP, HD2$CO2, sep = ' '), ordered = TRUE,
                           levels = c('PD 4 PAL', 'PD 8 PAL', 'PD 16 PAL', 
                                      'CS 32 PAL', 'HS 32 PAL', 'PD 32 PAL', 'OH 32 PAL', 'OL 32 PAL', 
                                      'PD 64 PAL', 'PD 128 PAL'))
  HD2.PD$Conditions <- factor(paste(HD2.PD$OP, HD2.PD$CO2, sep = ' '), ordered = TRUE,
                              levels = c('PD 4 PAL', 'PD 8 PAL', 'PD 16 PAL',
                                         'PD 32 PAL', 'PD 64 PAL', 'PD 128 PAL'))
  
  if (a == 1) { # first radius analysis plot both exact and uncertain scores
    #### XSCR HD1 - exact score ####
    HPXSCR.1 <- ggplot(data = HD1, aes(x = Map, y = Conditions, fill = XScore)) +
      geom_tile() + 
      geom_text(aes(label = round(XScore, 2)), colour = 'white') +
      scale_fill_viridis(option = 'plasma', limits = c(0, 1), direction = 1) +
      labs(title = paste(stratlab[1]),
           subtitle = 'Uncertainty = 0 km',
           fill = 'Model score') +
      scale_x_discrete(name = 'Configuration', position = 'top') +
      scale_y_discrete(name = 'Conditions', position = 'left') +
      heattheme
    #HPXSCR.1
    
    # exact score - PD only
    HPXSCR.1.PD <- ggplot(data = HD1.PD, aes(x = Map, y = CO2, fill = XScore)) +
      geom_tile() + 
      geom_text(aes(label = round(XScore, 2)), colour = 'white') +
      scale_fill_viridis(option = 'plasma', limits = c(0, 1), direction = 1) +
      labs(title = paste(stratlab[1]),
           subtitle = 'Uncertainty = 0 km',
           fill = 'Model score') +
      scale_x_discrete(name = 'Configuration', position = 'top') +
      scale_y_discrete(name = expression(italic(p)*'CO'[2]), position = 'left') +
      heattheme
    #HPXSCR.1.PD
    
    #### XSCR HD2 - exact score ####
    HPXSCR.2 <- ggplot(data = HD2, aes(x = Map, y = Conditions, fill = XScore)) +
      geom_tile() + 
      geom_text(aes(label = round(XScore, 2)), colour = 'white') +
      scale_fill_viridis(option = 'plasma', limits = c(0, 1), direction = 1) +
      labs(title = paste(stratlab[2]),
           subtitle = 'Uncertainty = 0 km',
           fill = 'Model score') +
      scale_x_discrete(name = 'Configuration', position = 'top') +
      scale_y_discrete(name = 'Conditions', position = 'left') +
      heattheme
    #HPXSCR.2
    
    # exact score - PD only
    HPXSCR.2.PD <- ggplot(data = HD2.PD, aes(x = Map, y = CO2, fill = XScore)) +
      geom_tile() + 
      geom_text(aes(label = round(XScore, 2)), colour = 'white') +
      scale_fill_viridis(option = 'plasma', limits = c(0, 1), direction = 1) +
      labs(title = paste(stratlab[2]),
           subtitle = 'Uncertainty = 0 km',
           fill = 'Model score') +
      scale_x_discrete(name = 'Configuration', position = 'top') +
      scale_y_discrete(name = expression(italic(p)*'CO'[2]), position = 'left') +
      heattheme
    #HPXSCR.2.PD
  } # close exact score if{}
  
  #### USCR HD1 - score accounting for uncertainty ####
  HPUSCR.1 <- ggplot(data = HD1, aes(x = Map, y = Conditions, fill = UScore)) +
    geom_tile() + 
    geom_text(aes(label = round(UScore, 2)), colour = 'white') +
    scale_fill_viridis(option = 'plasma', limits = c(0, 1), direction = 1) +
    labs(title = paste(stratlab[1]),
         subtitle = paste('Uncertainty =', dst, 'km', sep = ' '),
         fill = 'Model score') +
    scale_x_discrete(name = 'Configuration', position = 'top') +
    scale_y_discrete(name = 'Conditions', position = 'left') +
    heattheme
    #HPUSCR.1
  
  # score accounting for uncertainty - PD only
  HPUSCR.1.PD <- ggplot(data = HD1.PD, aes(x = Map, y = CO2, fill = UScore)) +
      geom_tile() + 
      geom_text(aes(label = round(UScore, 2)), colour = 'white') +
      scale_fill_viridis(option = 'plasma', limits = c(0, 1), direction = 1) +
      labs(title = paste(stratlab[1]),
           subtitle = paste('Uncertainty =', dst, 'km', sep = ' '),
           fill = 'Model score') +
      scale_x_discrete(name = 'Configuration', position = 'top') +
      scale_y_discrete(name = expression(italic(p)*'CO'[2]), position = 'left') +
      heattheme
  #HPUSCR.1.PD
    
  #### USCR HD2 - score accounting for uncertainty ####
  HPUSCR.2 <- ggplot(data = HD2, aes(x = Map, y = Conditions, fill = UScore)) +
    geom_tile() + 
    geom_text(aes(label = round(UScore, 2)), colour = 'white') +
    scale_fill_viridis(option = 'plasma', limits = c(0, 1), direction = 1) +
    labs(title = paste(stratlab[2]),
         subtitle = paste('Uncertainty =', dst, 'km', sep = ' '),
         fill = 'Model score') +
    scale_x_discrete(name = 'Configuration', position = 'top') +
    scale_y_discrete(name = 'Conditions', position = 'left') +
    heattheme
  #HPUSCR.2
  
  # score accounting for uncertainty - PD only
  HPUSCR.2.PD <- ggplot(data = HD2.PD, aes(x = Map, y = CO2, fill = UScore)) +
    geom_tile() + 
    geom_text(aes(label = round(UScore, 2)), colour = 'white') +
    scale_fill_viridis(option = 'plasma', limits = c(0, 1), direction = 1) +
    labs(title = paste(stratlab[2]),
         subtitle = paste('Uncertainty =', dst, 'km', sep = ' '),
         fill = 'Model score') +
    scale_x_discrete(name = 'Configuration', position = 'top') +
    scale_y_discrete(name = expression(italic(p)*'CO'[2]), position = 'left') +
    heattheme
  #HPUSCR.2.PD
  
  #### strat 1+2 heat plots on one figure ####
  #### XSCR only ####
  if (a == 1) { # if looking at the first radius value, plot exact scores
    # all conditions
    P.XSCR0 <- plot_grid(HPXSCR.1 + theme(legend.position = 'none'), # heat plot strati[1]
                         HPXSCR.2 + theme(legend.position = 'none'), # heat plot strati[2]
                         get_legend(HPXSCR.1), # add legend
                         labels = c('a', 'b', ''), 
                         label_size = 12, label_fontface = 'bold',
                         ncol = 3, nrow = 1, rel_widths = c(10, 10, 2))
    #P.XSCR0
    # export as png
    png(file = paste('Plots/', outdate, '_ExactScores_Heat_',
                     strati[1], '-', strati[2], '0_km.png', sep = ''), 
        width = 25, height = 15, units = 'cm', res = 600)
    print(P.XSCR0)
    dev.off()
    
    # PD orbit only
    P.XSCR0.PD <- plot_grid(HPXSCR.1.PD + theme(legend.position = 'none'), # heat plot strati[1]
                         HPXSCR.2.PD + theme(legend.position = 'none'), # heat plot strati[2]
                         get_legend(HPXSCR.1.PD), # add legend
                         labels = c('a', 'b', ''), 
                         label_size = 12, label_fontface = 'bold',
                         ncol = 3, nrow = 1, rel_widths = c(10, 10, 2))
    #P.XSCR0.PD
    # export as png
    png(file = paste('Plots/', outdate, '_ExactScores_Heat_',
                     strati[1], '-', strati[2], '0_km_PDonly.png', sep = ''), 
        width = 20, height = 15, units = 'cm', res = 600)
    print(P.XSCR0.PD)
    dev.off()
    
  } # close exact score if{}
  
  #### USCR all
  # all conditions
  P.USCR0 <- plot_grid(HPUSCR.1 + theme(legend.position = 'none'), # heat plot strati[1]
                       HPUSCR.2 + theme(legend.position = 'none'), # heat plot strati[2]
                       get_legend(HPUSCR.1), # add legend
                       labels = c('a', 'b', ''), 
                       label_size = 12, label_fontface = 'bold',
                       ncol = 3, nrow = 1, rel_widths = c(10, 10, 2))
  #P.XSCR0
  # export as png
  png(file = paste('Plots/', outdate, '_UncScores_Heat_',
                   strati[1], '-', strati[2], '_', dst, '_km.png', sep = ''), 
      width = 25, height = 15, units = 'cm', res = 600)
  print(P.USCR0)
  dev.off()
  
  # PD orbit only
  P.USCR0.PD <- plot_grid(HPUSCR.1.PD + theme(legend.position = 'none'), # heat plot strati[1]
                       HPUSCR.2.PD + theme(legend.position = 'none'), # heat plot strati[2]
                       get_legend(HPUSCR.1.PD), # add legend
                       labels = c('a', 'b', ''), 
                       label_size = 12, label_fontface = 'bold',
                       ncol = 3, nrow = 1, rel_widths = c(10, 10, 2))
  #P.XSCR0.PD
  # export as png
  png(file = paste('Plots/', outdate, '_UncScores_Heat_',
                   strati[1], '-', strati[2], '_', dst, '_km_PDonly.png', sep = ''), 
      width = 25, height = 15, units = 'cm', res = 600)
  print(P.USCR0.PD)
  dev.off()
  
} # close radius loop
print('Plotting completed')

################################################
### I/ fig 6 lower Cambrian 200 km heat plot ###
################################################
# requires csv files generated in F to run

# set parameters in and run block D
# modifications to the parameters can be made here to only compare particular plots:
radius <- c(200)
OP_shape <- 22

# specify the csv files to be examined
LC.200 <- read.csv(paste('CSVs/', indate, '_', strati[1], '_KopLithSummary_', radius[1],'km.csv', sep = ''))

LC.PD.200 <- LC.200 %>%
  separate(col = 'Model', into = c('Map', 'OP', 'CO2', 'distance'), sep = '_', remove = TRUE) %>%
  separate(col = 'Map', into = c('Map', 'Configuration'), sep = -1, remove = TRUE) %>%
  select(-'Map') %>%
  subset(OP == 'PD')
LC.PD.200$CO2 <- lapply(LC.PD.200$CO2, sub, pattern='^0+([1-9])', replacement='\\1')
LC.PD.200$CO2 <- paste(LC.PD.200$CO2, 'PAL', sep = ' ')

dat <- data.frame(cbind('Configuration' = as.character(LC.PD.200$Configuration), 
                        'CO2' = as.character(LC.PD.200$CO2),
                        'Score' = as.numeric(LC.PD.200$UScore)))
dat$CO2 <- ordered(dat$CO2, levels = c('4 PAL', '8 PAL', '16 PAL', '32 PAL', '64 PAL', '128 PAL'))

m.dat <- dat %>%
  melt(id.vars = c('Configuration', 'CO2'), value.name = 'Score')
m.dat$Score <- as.numeric(m.dat$Score)

levels(m.dat$CO2)

fig <- ggplot(data = m.dat, aes(x = Configuration, y = CO2, fill = Score)) +
  geom_tile(stat = 'identity', position = 'identity') +
  geom_text(aes(label = round(Score, digits = 2)), colour = 'white') +
  scale_fill_viridis(option = 'plasma', limits = c(0, 1), direction = 1) +
  scale_x_discrete(name = 'Configuration', position = 'top') +
  scale_y_discrete(name = expression(italic(p)~'CO'[2])) +
  labs(fill = 'Model score') +
  heattheme +
  theme(legend.position = 'right',
        legend.title = element_text(hjust = 0.5),
        axis.title.x.top = element_text(margin = margin(b = 7)),
        axis.title.y = element_text(margin = margin(r = 5)),
        strip.placement = 'outside',
        strip.background = element_blank(),
        strip.text = element_text(face = 'bold', size = 12))
#print(fig)
png(file = paste('Plots/', outdate, '_Fig6_LC_200km.png', sep = ''), 
    width = 15, height = 10, units = 'cm', res = 600)
print(fig)
dev.off()

#####################
### END OF SCRIPT ###
#####################
