# Supplementary material for: Quantitative comparison of geological data and model simulations constrains early Cambrian geography and climate
Source: Nat Commun. 2021 Jun 23;12:3868. doi: 10.1038/s41467-021-24141-5 (PMC8222365; doi:10.1038/s41467-021-24141-5)
Supplement: Supplementary file 6 — Dataset 1 [file 41467_2021_24141_MOESM6_ESM.xlsx]

## Sheet: Analysis
ID	Boucot ID	Group	Formation	Member	Location	Country	PDlat	PDlon	LithID	Lith.no	Datum	Weight	AltCat	Palaeocontinent	System	Series	Stage	Local series	Local stage	Trilobite zone	Acritarch zone	SSF zone	LMU	Age.max	Age.est	Age.min	Notes	Reference1	Reference2	Reference3	Reference4	Reference5	Reference6	Reference7	Plat.A	rank.Plat.A	Plon.A.360	rank.Plon.A.360	Plat.B	rank.Plat.B	Plon.B.360	rank.Plon.B.360	Plat.C	rank.Plat.C	Plon.C.360	rank.Plon.C.360	Plat.D	rank.Plat.D	Plon.D.360
C002	NA	Caerfai	St Non's Sandstone	NA	Caerfai Bay Pembrokeshire	UK	51.9	-5.3	C	1	Calcrete	1	Continental plain	Avalonia	Cambrian	2	3	Comley	undivided	Fallotaspis	NA	NA	L	521	520	519	Radiometric date (519.30+/-0.23 Ma) in Harvey et al from overlying Caerfai Bay Shale correlated to Fallotaspis Zone.	Landing et al. (2013)	Harvey et al. (2011)	Landing et al. (1998)	Loughlin & Hillier (2010)	NA	NA	NA	-66.8	17.3689	205.3	73.4253	-72	13.7	157	56.3861	-84.7788	4.68384	326.969	116.347	-61	21.4611	276
C003	NA	Hawker	Lower Wilkawilina Limestone	Winnitinny Creek	10MS-W Arrowie Basin South Australia	Australia	-31.29	138.93	C	1	Calcrete	1	Continental plain	East Gondwana	Cambrian	2	3	undivided	undivided	Parabadiella huoi	unknown	Micrina etheridgei to Dailyatia odyssei	L	521	520	518	Top of Lower Wilkawilina Formation, part of the Flinders Unconformity, 10MS-W section, Bunkers Range	Boucot et al. (2013)	Clarke (1990, SP GSAustralia)	Betts et al. (2016)	Jago et al. (2018)	NA	NA	NA	1.9	65.8406	44.5	16.6986	-6	60.2667	60	22.1667	13.5445	74.0564	198.802	71.1329	12	72.9667	32
C004	NA	Bambui	Sete Lagoas	NA	Santa Maria da Vitoria section northern Sao Francisco Basin	Brazil	-15	-44.3	C	1	Possible palaeosol	0.5	Continental plain	West Gondwana	Ediacaran to Cambrian	Ediacaran to Terreneuvian	Ediacaran to 2	NA	NA	Sub-trilobitic	MISSING	NA	Ed-L	635	560	540	Described as a possible palaeosol	Caetano-Filho et al. (2019)	NA	NA	NA	NA	NA	NA	-66	17.9333	91	33.1028	27.5	83.9028	143.6	51.6589	-56.2	24.8478	197.6	70.7089	-67.1	17.1572	4
C005	NA	Hawker	Parachilna	NA	Brachina Gorge Arrowie Basin South Australia	Australia	-31.34	138.55	C	1	Humic hydrosol	1	Continental plain	East Gondwana	Cambrian	Terreneuvian	2	undivided	undivided	Sub-trilobitic	unknown	Watsonella crosbyi	L	529	525	521	Sub-humic palaeosols (Madla) near the base of the formation	Retallack (2008)	Jago et al. (2018)	Betts et al. (2018)	NA	NA	NA	NA	1.9	65.8406	44.5	16.6986	-6	60.2667	60	22.1667	13.5445	74.0564	198.802	71.1329	12	72.9667	32
C007	NA	Lake Frome	Moodlatana	NA	Central Ten Mile Creek Arrowie Basin South Australia	Australia	-31.27	138.94	C	1	Calcrete + gypcrete + vertisol	1	Continental plain	East Gondwana	Cambrian	2 to Miaolingian	4 to Wuliuan	Ordian	NA	NA	NA	NA	L	514	509	504	Combination of semi-arid (Irkili & Warru) and sub-humid (Natala & Viparri) palaeosols	Retallack (2008)	Jago et al. (2018)	NA	NA	NA	NA	NA	1.9	65.8406	44.5	16.6986	-6	60.2667	60	22.1667	13.5445	74.0564	198.802	71.1329	12	72.9667	32
C008	LC-CA87	Hawker	Lower Wilkawilina Limestone	Winnitinny Creek	WILK Arrowie Basin South Australia	Australia	-31.26	138.9	C	1	Calcrete	1	Continental plain	East Gondwana	Cambrian	2	3	undivided	undivided	Parabadiella huoi	unknown	Micrina etheridgei to Dailyatia odyssei	L	521	520	518	Within the Lower Wilkawilina Formation; contact of Winnitinny Creek and Secon Plain Creek members, part of the Flinders Unconformity, WILK section, Bunkers Range; location simplified in Boucot et al. (2013)	Boucot et al. (2013)	Clarke (1990, SP GSAustralia)	Betts et al. (2016)	Jago et al. (2018)	NA	NA	NA	1.9	65.8406	44.5	16.6986	-6	60.2667	60	22.1667	13.5445	74.0564	198.802	71.1329	12	72.9667	32
C009	NA	NA	Billy Creek	NA	Upper Ten Mile Creek Arrowie Basin South Australia	Australia	-31.25	138.94	C	1	Calcrete	1	Continental plain	East Gondwana	Cambrian	2	4	undivided	undivided	Pararaia janeae	unknown	NA	L	514	512	509	Predominantly semi-arid calcic palaeosols (Warru)	Retallack (2008)	Jago et al. (2018)	Betts et al. (2016)	Betts et al. (2018)	NA	NA	NA	1.9	65.8406	44.5	16.6986	-6	60.2667	60	22.1667	13.5445	74.0564	198.802	71.1329	12	72.9667	32
C011	NA	Hawker	Lower Wilkawilina Limestone	Winnitinny Creek	MMT Arrowie Basin South Australia	Australia	-31.19	138.87	C	1	Calcrete	1	Continental plain	East Gondwana	Cambrian	2	3	undivided	undivided	Parabadiella huoi	unknown	Micrina etheridgei to Dailyatia odyssei	L	521	520	518	Top of Lower Wilkawilina Formation, part of the Flinders Unconformity, MMT section, Bunkers Range	Boucot et al. (2013)	Clarke (1990, SP GSAustralia)	Betts et al. (2016)	Jago et al. (2018)	NA	NA	NA	1.9	65.8406	44.5	16.6986	-6	60.2667	60	22.1667	13.5445	74.0564	198.802	71.1329	12	72.9667	32
C012	NA	Hawker	Lower Wilkawilina Limestone	Winnitinny Creek	BALC Arrowie Basin South Australia	Australia	-31.18	138.87	C	1	Calcrete	1	Continental plain	East Gondwana	Cambrian	2	3	undivided	undivided	Parabadiella huoi	unknown	Micrina etheridgei to Dailyatia odyssei	L	521	520	518	Top of Lower Wilkawilina Formation, part of the Flinders Unconformity, BALC section, Bunkers Range	Boucot et al. (2013)	Clarke (1990, SP GSAustralia)	Betts et al. (2016)	Jago et al. (2018)	NA	NA	NA	1.9	65.8406	44.5	16.6986	-6	60.2667	60	22.1667	13.5445	74.0564	198.802	71.1329	12	72.9667	32
C013	NA	Hawker	Parachilna	NA	East Parachilna Gorge Arrowie Basin South Australia	Australia	-31.13	138.5	C	1	Calcrete	1	Continental plain	East Gondwana	Cambrian	Terreneuvian	2	undivided	undivided	Sub-trilobitic	unknown	Watsonella crosbyi	L	529	525	521	Dominantly semi-arid palaeosols (Arrari & Vidnapa) with some sub-humid (Madla & Mata) palaeosols throughout the formation	Retallack (2008)	Jago et al. (2018)	NA	NA	NA	NA	NA	1.9	65.8406	44.5	16.6986	-6	60.2667	60	22.1667	13.5445	74.0564	198.802	71.1329	12	72.9667	32
C014	NA	Changqing	Zhushadong	NA	Jinan section Shandong Province	China	36.35	116.7	C	1	Calcareous palaeosol	1	Shallow shelf	N China	Cambrian	2	3	Lower	Meishucun to Tsanglangpuan	NA	MISSING	NA	L	521	518	514	Palaeosol developed on Precambrian basement; estimated age early to mid Cambrian Series 2	Chough et al. (2010)	NA	NA	NA	NA	NA	NA	-14	54.6222	334.4	118.969	NA	NA	NA	NA	-3.136	62.2874	162.239	58.2345	-20	50.3889	292
E082	LC-E80	NA	Waynesboro	NA	Bedford County Pennsylvania	USA	40	-78.5	E	2	Evaporite	1	Shallow shelf	Laurentia	Cambrian	2	4	Waucoban	Dyerian	Olenellus	MISSING	NA	L	515	511	509	Age uncertain; thought to be M Cambrian, lower part in L Camb	Boucot et al. (2013)	Ryder et al. (1992)	Morgan (2012)	NA	NA	NA	NA	-18.2	51.6589	215.4	76.9883	-16.7	52.7172	241.9	86.3369	-28.6211	44.3063	269.738	96.1574	-18	51.8	184
E092	LC-E15	Changqing	Mantou	unspecified	Suxian Henan Province	China	33.5	117	E	2	Skeletal salt	0.75	Shallow shelf	N China	Cambrian	2 to Miaolingian	4 to Wuliuan	Lower to Middle	Maochuangian to Hsuchuangian	Yaojiayuella to Bailiella	MISSING	NA	L-M	511	509	505	Formation spans Lower-Middle	Boucot et al. (2013)	Wang et al. (2013)	Chough et al. (2010)	NA	NA	NA	NA	-15.7	53.4228	331.3	117.875	NA	NA	NA	NA	-4.9295	61.022	164.474	59.0226	-23	48.2722	290
E093	LC-E11	Changqing	Mantou	unspecified	Jiyuan Henan Province	China	35	112.5	E	2	Gypsum	1	Shallow shelf	N China	Cambrian	2 to Miaolingian	4 to Wuliuan	Lower to Middle	Lungwangmiaoan to Hsuchuangian	Redlichia chinensis to Bailiella	MISSING	NA	L-M	511	509	505	Formation spans Lower-Middle	Boucot et al. (2013)	Xiang Li-wen (1981)	Wang et al. (2013)	Chough et al. (2010)	NA	NA	NA	-12.5	55.6806	328.5	116.888	NA	NA	NA	NA	-6.49742	59.9157	160.764	57.714	-19	51.0944	288
E094	LC-E11	Changqing	Mantou	unspecified	Jiyuan Henan Province	China	35	112.5	E	2	Salt pseudomorphs	0.75	Shallow shelf	N China	Cambrian	2 to Miaolingian	4 to Wuliuan	Lower to Middle	Lungwangmiaoan to Hsuchuangian	Redlichia chinensis to Bailiella	MISSING	NA	L-M	511	509	505	Formation spans Lower-Middle	Boucot et al. (2013)	Xiang Li-wen (1981)	Wang et al. (2013)	Chough et al. (2010)	NA	NA	NA	-12.5	55.6806	328.5	116.888	NA	NA	NA	NA	-6.49742	59.9157	160.764	57.714	-19	51.0944	288
E095	LC-E21	Changqing	Mantou	unspecified	Lushan Henan Province	China	36.5	118.2	E	2	Gypsum	1	Shallow shelf	N China	Cambrian	2 to Miaolingian	4 to Wuliuan	Lower to Middle	Lungwangmiaoan to Hsuchuangian	Redlichia chinensis to Bailiella	MISSING	NA	L-M	511	509	505	Formation spans Lower-Middle	Boucot et al. (2013)	Xiang Li-wen (1981)	Liu Qun et al. (1994)	Wang et al. (2013)	Chough et al. (2010)	NA	NA	-13.4	55.0456	333.3	118.581	NA	NA	NA	NA	-2.15671	62.9783	162.961	58.4892	-21	49.6833	292
E096	LC-E05	Changqing	Mantou	unspecified	Benxi Liaoning Province	China	41	124	E	2	Gypsum	1	Shallow shelf	N China	Cambrian	2 to Miaolingian	4 to Wuliuan	Lower to Middle	Lungwanmiaoan to Hsuchuangian	Redlichia chinensis to Bailiella	MISSING	NA	L-M	515	509	505	Formation spans Lower-Middle; see also LC-E19	Boucot et al. (2013)	Xiang Li-wen (1981)	Liu Qun et al. (1994)	Wang et al. (2013)	Chough et al. (2010)	NA	NA	-11	56.7389	339.5	120.768	NA	NA	NA	NA	4.20792	67.4689	162.556	58.3461	-20	50.3889	298
E097	NA	Changqing	Mantou	unspecified	Lushan Henan Province	China	36.5	118.2	E	2	Salt pseudomorphs	0.75	Shallow shelf	N China	Cambrian	2 to Miaolingian	4 to Wuliuan	Lower to Middle	Lungwangmiaoan to Hsuchuangian	Redlichia chinensis to Bailiella	MISSING	NA	L-M	511	509	505	Formation spans Lower-Middle	Boucot et al. (2013)	Xiang Li-wen (1981)	Liu Qun et al. (1994)	Wang et al. (2013)	Chough et al. (2010)	NA	NA	-13.4	55.0456	333.3	118.581	NA	NA	NA	NA	-2.15671	62.9783	162.961	58.4892	-21	49.6833	292
E098	LC-E12	Changqing	Mantou	unspecified	Tonghua Jilin Province	China	41.5	126	E	2	Anhydrite	1	Shallow shelf	N China	Cambrian	2 to Miaolingian	4 to Wuliuan	Lower to Middle	Lungwangmiaoan to Hsuchuangian	Redlichia chinensis to Bailiella	MISSING	NA	L-M	511	509	505	Formation spans Lower-Middle	Boucot et al. (2013)	Xiang Li-wen (1981)	Liu Qun et al. (1994)	Wang et al. (2013)	Chough et al. (2010)	NA	NA	-11	56.7389	340.8	121.227	NA	NA	NA	NA	5.69385	68.5173	163.108	58.541	-19	51.0944	299
E099	LC-E12	Changqing	Mantou	unspecified	Tonghua Jilin Province	China	41.5	126	E	2	Gypsum	1	Shallow shelf	N China	Cambrian	2 to Miaolingian	4 to Wuliuan	Lower to Middle	Lungwangmiaoan to Hsuchuangian	Redlichia chinensis to Bailiella	MISSING	NA	L-M	511	509	505	Formation spans Lower-Middle	Boucot et al. (2013)	Xiang Li-wen (1981)	Liu Qun et al. (1994)	Wang et al. (2013)	Chough et al. (2010)	NA	NA	-11	56.7389	340.8	121.227	NA	NA	NA	NA	5.69385	68.5173	163.108	58.541	-19	51.0944	299
E100	LC-E12	Changqing	Mantou	unspecified	Tonghua Jilin Province	China	41.5	126	E	2	Halite	1	Shallow shelf	N China	Cambrian	2 to Miaolingian	4 to Wuliuan	Lower to Middle	Lungwangmiaoan to Hsuchuangian	Redlichia chinensis to Bailiella	MISSING	NA	L-M	511	509	505	Formation spans Lower-Middle	Boucot et al. (2013)	Xiang Li-wen (1981)	Liu Qun et al. (1994)	Wang et al. (2013)	Chough et al. (2010)	NA	NA	-11	56.7389	340.8	121.227	NA	NA	NA	NA	5.69385	68.5173	163.108	58.541	-19	51.0944	299
E101	LC-E32	Changqing	Mantou	unspecified	Henan Province	China	33.6	113.3	E	2	Gypsum	1	Shallow shelf	N China	Cambrian	2 to Miaolingian	4 to Wuliuan	Lower to Middle	Lungwangmiaoan to Hsuchuangian	Redlichia chinensis to Bailiella	MISSING	NA	L-M	511	509	505	Formation spans Lower-Middle	Boucot et al. (2013)	Liu Qun et al. (1994)	Wang et al. (2013)	Chough et al. (2010)	NA	NA	NA	-14	54.6222	328.1	116.746	NA	NA	NA	NA	-7.05	59.5258	162.22	58.2277	-20	50.3889	288
E102	LC-E20	Changqing	Mantou	unspecified	Yuanquan Shandong Province	China	36.4	118	E	2	Gypsum	1	Shallow shelf	N China	Cambrian	2 to Miaolingian	4 to Wuliuan	Lower to Middle	Lungwangmiaoan to Hsuchuangian	Redlichia chinensis to Bailiella	MISSING	NA	L-M	511	509	505	Formation spans Lower-Middle	Boucot et al. (2013)	Liu Qun et al. (1994)	Wang et al. (2013)	Chough et al. (2010)	NA	NA	NA	-13.5	54.975	333.2	118.546	NA	NA	NA	NA	-2.34254	62.8472	162.925	58.4762	-21	49.6833	292
E103	LC-E22	Changqing	Mantou	unspecified	Liaoyang Liaoning Province	China	41.2	123	E	2	Gypsum	1	Shallow shelf	N China	Cambrian	2 to Miaolingian	4 to Wuliuan	Lower to Middle	Lungwangmiaoan to Hsuchuangian	Redlichia chinensis to Bailiella	MISSING	NA	L-M	511	509	505	Formation spans Lower-Middle	Boucot et al. (2013)	Liu Qun et al. (1994)	Wang et al. (2013)	Chough et al. (2010)	NA	NA	NA	-10.5	57.0917	338.8	120.521	NA	NA	NA	NA	3.75542	67.1497	161.919	58.1216	-20	50.3889	298
E104	NA	Changqing	Mantou	unspecified	Henan Province	China	33.6	113.3	E	2	Salt pseudomorphs	0.75	Shallow shelf	N China	Cambrian	2 to Miaolingian	4 to Wuliuan	Lower to Middle	Maochuangian to Hsuchuangian	Yaojiayuella to Bailiella	MISSING	NA	L-M	511	509	505	Formation spans Lower-Middle	Boucot et al. (2013)	Liu Qun et al. (1994)	Wang et al. (2013)	Chough et al. (2010)	NA	NA	NA	-14.1	54.5517	328.1	116.746	NA	NA	NA	NA	-7.05	59.5258	162.22	58.2277	-20	50.3889	288
E105	NA	Changqing	Mantou	unspecified	Yuanquan Shandong Province	China	36.4	118	E	2	Salt pseudomorphs	0.75	Shallow shelf	N China	Cambrian	2 to Miaolingian	4 to Wuliuan	Lower to Middle	Lungwangmiaoan to Hsuchuangian	Redlichia chinensis to Bailiella	MISSING	NA	L-M	511	509	505	Formation spans Lower-Middle	Boucot et al. (2013)	Liu Qun et al. (1994)	Wang et al. (2013)	Chough et al. (2010)	NA	NA	NA	-13.4	55.0456	333.2	118.546	NA	NA	NA	NA	-2.34254	62.8472	162.925	58.4762	-21	49.6833	292
E106	LC-E51	Hormuz	Lalun	unknown	Zagros Mountains	Iran	31	56	E	2	Evaporite pseudomorphs	0.75	Shallow shelf	West Gondwana	Cambrian	2	4	undivided	undivided	unknown	unknown	NA	L	521	512	509	NA	Boucot et al. (2013)	Hamedi (1995)	Elicki (2007, CdG)	Bayet-Goll et al. (2018)	Geyer et al. (2014)	Bayet-Goll & Daraei (2020)	NA	-40.3	36.0661	354.8	126.166	-22.4	48.6956	103.6	37.5478	-14.397	54.3422	159.235	57.1745	-7	59.5611	333
E107	LC-E51	Hormuz	Lalun	unknown	Zagros Mountains	Iran	31	56	E	2	Salt casts	0.75	Shallow shelf	West Gondwana	Cambrian	2	4	undivided	undivided	unknown	unknown	NA	L	521	512	509	NA	Boucot et al. (2013)	Hamedi (1995)	Elicki (2007, CdG)	Bayet-Goll et al. (2018)	Geyer et al. (2014)	Bayet-Goll & Daraei (2020)	NA	-40.3	36.0661	354.8	126.166	-22.4	48.6956	103.6	37.5478	-14.397	54.3422	159.235	57.1745	-7	59.5611	333
E110	NA	Ram	Burj	Tayan	Dead Sea Region	Jordan	31.5	35.6	E	2	Evaporite	1	Shallow shelf	West Gondwana	Cambrian	2 to Miaolingian	4 to Wuliuan	NA	NA	Ovatoryctocara granulata	unknown	NA	L-M	514	509	505	Upper part of Tayan Mbr, Lower to Middle Cambrian	Boucot et al. (2013)	Elicki (2007, CdG)	Powell et al. (2014)	NA	NA	NA	NA	-56.2	24.8478	345.6	122.92	-26	46.1556	130	46.8611	-32.8415	41.3285	140.585	50.5952	-22	48.9778	323
E111	LC-E06	Changqing	Mantou	unspecified	Hunjuang Jilin Province	China	42	126.4	E	2	Gypsum	1	Shallow shelf	N China	Cambrian	2 to Miaolingian	4 to Wuliuan	Lower to Middle	Lungwangmiaoan to Hsuchuangian	Redlichia chinensis to Bailiella	MISSING	NA	L-M	515	509	505	Formation spans Lower-Middle; see also LC-E16	Boucot et al. (2013)	Xiang Li-wen (1981)	Liu Qun et al. (1994)	Wang et al. (2013)	Chough et al. (2010)	NA	NA	-10.8	56.88	341.6	121.509	NA	NA	NA	NA	6.29536	68.9417	162.942	58.4824	-19	51.0944	300
E113	NA	Narpa	Thorntonia Limestone	NA	Georgina Basin Northern Territory	Australia	-22	136	E	2	Evaporite	1	Shallow shelf	East Gondwana	Cambrian	2 to Miaolingian	4 to Wuliuan	Ordian	NA	unknown	unknown	NA	L	514	509	505	NA	Boucot et al. (2013)	Shergold et al. (1985)	Kruse et al. (2013)	https://asud.ga.gov.au/search-stratigraphic-units/results/18088	NA	NA	NA	9	70.85	33.3	12.7475	-23	48.2722	58	21.4611	23.3984	81.0089	189.553	67.87	25	82.1389	28
E116	ML-E51	NA	Cadiz	NA	California	USA	34.5	-115.5	E	2	Salt casts	0.75	Shallow shelf	Laurentia	Cambrian	2 to Miaolingian	4 to Wuliuan	Waucoban to Lincolnian	Dyerian to Delamarian	Olenellus to Glossopleura	MISSING	NA	L-M	514	509	508	Spans Lower-Middle Cambrian	Boucot et al. (2013)	Foster (1994)	NA	NA	NA	NA	NA	10	71.5556	207	74.025	9.8	71.4144	226.9	81.0453	0.332727	64.7348	262.633	93.6512	7	69.4389	175
E120	ML-E50	NA	Carrara	MISSING	Death Valley California	USA	36	-117	E	2	Salt casts	0.75	Shallow shelf	Laurentia	Cambrian	2	4	Waucoban to Lincolnian	Dyerian to Delamarian	Olenellus to Eokochaspis nodosa	MISSING	NA	L-M	514	510	508	Spans Lower-Middle Cambrian	Boucot et al. (2013)	Halley (1975)	Morgan (2012)	NA	NA	NA	NA	11	72.2611	208.5	74.5542	9.5	71.2028	227.1	81.1158	1.29408	65.413	264.315	94.2443	8	70.1444	176
E122	LC-E15	Changqing	Mantou	unspecified	Suxian Henan Province	China	33.5	117	E	2	Skeletal salt	0.75	Shallow shelf	N China	Cambrian	2	4	Lower	Lungwangmiaoan	Redlichia chinensis	MISSING	NA	L	515	510	509	Formation spans Lower-Middle	Boucot et al. (2013)	Wang et al. (2013)	Chough et al. (2010)	NA	NA	NA	NA	-15.8	53.3522	331.2	117.84	NA	NA	NA	NA	-4.9295	61.022	164.474	59.0226	-23	48.2722	290
E135	NA	Changqing	Mantou	Lower	Henan Province	China	33.6	113.3	E	2	Salt pseudomorphs	0.75	Shallow shelf	N China	Cambrian	2	4	Lower	Lungwangmiaoan	Redlichia chinensis	MISSING	NA	L	514	510	509	NA	Boucot et al. (2013)	Liu Qun et al. (1994)	Wang et al. (2013)	Chough et al. (2010)	NA	NA	NA	-14.2	54.4811	328.1	116.746	NA	NA	NA	NA	-7.05	59.5258	162.22	58.2277	-20	50.3889	288
E137	LC-E36	NA	Qingxudong	NA	Yongshan Yunan Province	China	28	103.5	E	2	Gypsum	1	Shallow shelf	S China	Cambrian	2	4	Lower	Longwangmiao	MISSING	MISSING	NA	L	515	510	509	Longwangmiao now a regional stage not formation name	Boucot et al. (2013)	CGRSCY (1978)	Wang et al. (2013)	NA	NA	NA	NA	-5.7	60.4783	7	3.46944	14	74.3778	27	10.525	33	87.7833	161.9	58.1147	9	70.85	351
E138	LC-E38	NA	Qingxudong	NA	Weiyuan Sichuan Province	China	29.5	104.6	E	2	Gypsum	1	Shallow shelf	S China	Cambrian	2	4	Lower	Longwangmiao	MISSING	MISSING	NA	L	515	510	509	Longwangmiao now a regional stage not formation name	Boucot et al. (2013)	Liu Qun et al. (1994)	Wang et al. (2013)	NA	NA	NA	NA	-6.8	59.7022	5.8	3.04611	12	72.9667	27	10.525	30.5	86.0194	161.5	57.9736	8	70.1444	350
E139	LC-E42	NA	Qingxudong	NA	See note	China	NA	NA	E	2	Gypsum	1	Shallow shelf	S China	Cambrian	2	4	Lower	Longwangmiao	MISSING	MISSING	NA	L	515	510	509	Location given as Huili Sichuan Province does not match lat/lon 21.8/102.2 provided; Longwangmiao now a regional stage not formation name	Boucot et al. (2013)	Li Shan-ji (1980)	Wang et al. (2013)	NA	NA	NA	NA	NA	NA	NA	NA	NA	NA	NA	NA	NA	NA	NA	NA	NA	NA	NA
E140	LC-E39	NA	Qingxudong	NA	Jinyang Sichuan Province	China	27.8	103.2	E	2	Gypsum	1	Shallow shelf	S China	Cambrian	2	4	Lower	Longwangmiao	MISSING	MISSING	NA	L	515	510	509	Longwangmiao now a regional stage not formation name	Boucot et al. (2013)	Li Shan-ji (1980)	Wang et al. (2013)	NA	NA	NA	NA	-5.6	60.5489	7.2	3.54	15	75.0833	27	10.525	32.4	87.36	162.6	58.3617	9	70.85	351
E141	LC-E41	NA	Qingxudong	NA	Leipo Sichuan Province	China	28.2	103.6	E	2	Gypsum	1	Shallow shelf	S China	Cambrian	2	4	Lower	Longwangmiao	MISSING	MISSING	NA	L	515	510	509	Longwangmiao now a regional stage not formation name	Boucot et al. (2013)	Li Shan-ji (1980)	Wang et al. (2013)	NA	NA	NA	NA	-5.6	60.5489	353.4	125.672	14	74.3778	27	10.525	33.3	87.995	161.9	58.1147	9	70.85	351
E142	LC-E43	NA	Qingxudong	NA	Leshan Sichuan Province	China	29.6	103.8	E	2	Gypsum	1	Shallow shelf	S China	Cambrian	2	4	Lower	Longwangmiao	MISSING	MISSING	NA	L	515	510	509	Longwangmiao now a regional stage not formation name	Boucot et al. (2013)	Li Shan-ji (1980)	Wang et al. (2013)	NA	NA	NA	NA	-7.4	59.2789	6	3.11667	13	73.6722	26	10.1722	31.5	86.725	161	57.7972	8	70.1444	350
E143	NA	NA	Qingxudong	NA	See note	China	NA	NA	E	2	Halite	1	Shallow shelf	S China	Cambrian	2	4	Lower	Longwangmiao	MISSING	MISSING	NA	L	515	510	509	Location given as Huili Sichuan Province does not match lat/lon 21.8/102.2 provided; Longwangmiao now a regional stage not formation name	Boucot et al. (2013)	Li Shan-ji (1980)	Wang et al. (2013)	NA	NA	NA	NA	NA	NA	NA	NA	NA	NA	NA	NA	NA	NA	NA	NA	NA	NA	NA
E144	NA	NA	Qingxudong	NA	Jinyang Sichuan Province	China	27.8	103.2	E	2	Halite	1	Shallow shelf	S China	Cambrian	2	4	Lower	Longwangmiao	MISSING	MISSING	NA	L	515	510	509	Longwangmiao now a regional stage not formation name	Boucot et al. (2013)	Li Shan-ji (1980)	Wang et al. (2013)	NA	NA	NA	NA	-5.6	60.5489	7.2	3.54	15	75.0833	27	10.525	32.4	87.36	162.6	58.3617	9	70.85	351
E145	ML-E39	NA	Stansbury Limestone	NA	Stansbury Basin South Australia	Australia	-35	137	E	2	Halite pseudomorphs	0.75	Shallow shelf	East Gondwana	Cambrian	2	4	Ordian	NA	Redlichia guizhouensis	MISSING	NA	L	515	510	509	Correlated with the Wirrealpa Formation	Boucot et al. (2013)	Alexander et al. (2001)	Jago et al. (2013)	Betts et al. (2016)	NA	NA	NA	1.1	65.2761	43.3	16.2753	-2	63.0889	60	22.1667	12.9182	73.6145	197.716	70.7498	11	72.2611	31
E146	LC-E78	NA	Carrara	unspecified	Death Valley California	USA	37	-117	E	2	Salt casts	0.75	Shallow shelf	Laurentia	Cambrian	2	4	Waucoban to Lincolnian	Dyerian to Delamarian	Olenellus to Eokochaspis nodosa	MISSING	NA	L-M	514	510	508	Spans Lower-Middle Cambrian	Boucot et al. (2013)	Halley (1975)	Morgan (2012)	NA	NA	NA	NA	10.9	72.1906	209.8	75.0128	9.5	71.2028	231.1	82.5269	1.12158	65.2913	265.3	94.5919	8	70.1444	177
E147	NA	NA	Litvintsevo suite	NA	Southern Siberian Platform Siberia	Russia	59	106	E	2	Halite	1	Shallow shelf	Siberia	Cambrian	2	4	Lower	Toyonian	MISSING	MISSING	NA	L	514	510	509	NA	Petrychenko et al. (2005)	NA	NA	NA	NA	NA	NA	-13.9	54.6928	305.3	108.703	-8.2	58.7144	310.6	110.573	-7.62335	59.1213	358.106	127.332	-18	51.8	272
E148	NA	NA	Qingxudong	NA	Sichuan Province	China	29	105	E	2	Gypsum	1	Shallow shelf	S China	Cambrian	2	4	Lower	Longwangmiao	MISSING	MISSING	NA	L	515	510	509	Lat/Long from average of other Sichuan localities	Wang et al. (2013)	NA	NA	NA	NA	NA	NA	-5.7	60.4783	5.8	3.04611	12	72.9667	26	10.1722	30.5	86.0194	161.1	57.8325	9	70.85	350
E149	NA	NA	Qingxudong	NA	Shimen Hunan Province	China	29.6	111.4	E	2	Gypsum pseudomorphs	0.75	Shallow shelf	S China	Cambrian	2	4	Lower	Longwangmiao	MISSING	MISSING	NA	L	515	510	509	Lat/Long from Google Maps Shimen/Hunan	Wang et al. (2013)	NA	NA	NA	NA	NA	NA	-3.8	61.8189	0.8	1.28222	2.4	66.1933	23.7	9.36083	26.6	83.2678	159	57.0917	12	72.9667	345
E150	NA	NA	Qingxudong	NA	Sichuan Province	China	29	105	E	2	Halite	1	Shallow shelf	S China	Cambrian	2	4	Lower	Longwangmiao	MISSING	MISSING	NA	L	515	510	509	Lat/Long from average of other Sichuan localities	Wang et al. (2013)	NA	NA	NA	NA	NA	NA	-5.7	60.4783	5.8	3.04611	12	72.9667	26	10.1722	30.5	86.0194	161.1	57.8325	9	70.85	350
E151	LC-E66	NA	Billy Creek	NA	Arrowie Basin South Australia	Australia	-35	138.5	E	2	Evaporite	1	Shallow shelf	East Gondwana	Cambrian	2	4	Ordian	NA	Pararaia janeae	unknown	NA	L	514	510	509	NA	Boucot et al. (2013)	Moore (1990)	Betts et al. (2016)	Jago et al. (2013)	Alexander et al. (2001)	Jago et al. (2018)	Betts et al. (2018)	1.7	65.6994	44.3	16.6281	-6	60.2667	60	22.1667	13.5445	74.0564	198.802	71.1329	12	72.9667	32
E152	NA	NA	Minlaton	NA	Stansbury Basin South Australia	Australia	-30.5	137.4	E	2	Evaporite	1	Shallow shelf	East Gondwana	Cambrian	2	4	undivided	undivided	MISSING	MISSING	NA	L	514	510	509	Yorke Peninsula	Boucot et al. (2013)	Drexel & Preiss (1995)	Alexander et al. (2001)	Betts et al. (2016)	Jago et al. (2013)	NA	NA	4.3	67.5339	40.7	15.3581	-6	60.2667	60	22.1667	16.9364	76.4496	195.59	69.9998	15	75.0833	31
E153	ML-E40	Gonnesa	Santa Barbara	NA	SW Sardinia	Italy	39	8.75	E	2	Barite	1	Shallow shelf	West Gondwana	Cambrian	2	4	Marianian	NA	unknown	unknown	NA	L	521	512	509	NA	Cocozza & Gandin (1990)	Alvaro et al. (2000a)	Elicki & Wotte (2003)	NA	NA	NA	NA	-72.8	13.1356	252.8	90.1822	12	72.9667	172	61.6778	-50.7041	28.7254	114.237	41.3003	-36	39.1	307
E154	ML-E40	Gonnesa	Santa Barbara	NA	SW Sardinia	Italy	39	8.75	E	2	Anhydrite pseudomorphs	0.75	Shallow shelf	West Gondwana	Cambrian	2	4	Marianian	NA	unknown	unknown	NA	L	521	512	509	Chert pseudomorphs after anhydrite	Cocozza & Gandin (1990)	Alvaro et al. (2000a)	Elicki & Wotte (2003)	NA	NA	NA	NA	-72.8	13.1356	252.8	90.1822	12	72.9667	172	61.6778	-50.7041	28.7254	114.237	41.3003	-36	39.1	307
E155	NA	NA	Tsinghsutung	NA	Sichuan Province	China	30	98	E	2	Halite	1	Shallow shelf	S China	Cambrian	2	4	Qiandongian	Duyunian	MISSING	MISSING	NA	L	521	513	510	Location given as Sichuan, lat/lon in Tibet	Boucot et al. (2013)	Wei Dong-yen (1991)	Sun et al. (2014)	NA	NA	NA	NA	-10.5	57.0917	10	4.52778	10.6	71.9789	31.2	12.0067	34.5	88.8417	164.3	58.9614	4	67.3222	353
E156	LC-E37	NA	Tsinghsutung	NA	Youyang Yunan Province	China	29	109	E	2	Gypsum solution breccia	1	Shallow shelf	S China	Cambrian	2	4	Qiandongian	Duyunian	MISSING	MISSING	NA	L	521	513	510	Formation contains redlichiid trilobites	Boucot et al. (2013)	Wang Chang-sheng et al. (1988)	Sun et al. (2014)	NA	NA	NA	NA	-4.4	61.3956	2.9	2.02306	10	71.5556	25	9.81944	28.5	84.6083	158.9	57.0564	11	72.2611	347
E157	LC-E38	NA	Tsinghsutung	NA	Weiyuan Sichuan Province	China	29.5	104.6	E	2	Gypsum	1	Shallow shelf	S China	Cambrian	2	4	Qiandongian	Duyunian	MISSING	MISSING	NA	L	521	513	510	NA	Boucot et al. (2013)	Liu Qun et al. (1994)	Sun et al. (2014)	NA	NA	NA	NA	-6.8	59.7022	5.9	3.08139	12	72.9667	27	10.525	30.5	86.0194	161.5	57.9736	8	70.1444	350
E158	LC-E46	NA	Tsinghsutung	NA	Jiuba Guizhou Province	China	28.4	107.3	E	2	Gypsum	1	Shallow shelf	S China	Cambrian	2	4	Qiandongian	Duyunian	MISSING	MISSING	NA	L	521	513	510	NA	Boucot et al. (2013)	Liu Qun et al. (1994)	Sun et al. (2014)	NA	NA	NA	NA	-4.1	61.6072	4.6	2.62278	12	72.9667	25	9.81944	29.3	85.1728	160.2	57.515	11	72.2611	349
E159	LC-E40	NA	Tsinghsutung	NA	Changning Sichuan Province	China	28.2	105	E	2	Gypsum	1	Shallow shelf	S China	Cambrian	2	4	Qiandongian	Duyunian	MISSING	MISSING	NA	L	521	513	510	NA	Boucot et al. (2013)	Li Shan-ji (1980)	Sun et al. (2014)	NA	NA	NA	NA	-5	60.9722	6.2	3.18722	13	73.6722	27	10.525	30.9	86.3017	160.7	57.6914	9	70.85	351
E160	LC-E45	NA	Tsinghsutung	NA	Tongzi Guizhou Province	China	28.1	106.8	E	2	Gypsum	1	Shallow shelf	S China	Cambrian	2	4	Qiandongian	Duyunian	MISSING	MISSING	NA	L	521	513	510	NA	Boucot et al. (2013)	Li Shan-ji (1980)	Sun et al. (2014)	NA	NA	NA	NA	-4	61.6778	4.7	2.65806	12	72.9667	25	9.81944	29.3	85.1728	159	57.0917	11	72.2611	349
E161	LC-E44	NA	Tsinghsutung	NA	Meitan Guizhou Province	China	27.8	107.5	E	2	Gypsum	1	Shallow shelf	S China	Cambrian	2	4	Qiandongian	Duyunian	MISSING	MISSING	NA	L	521	513	510	NA	Boucot et al. (2013)	Li Shan-ji (1980)	Sun et al. (2014)	NA	NA	NA	NA	-4	61.6778	4.5	2.5875	11	72.2611	25	9.81944	29.5	85.3139	159.6	57.3033	11	72.2611	349
E163	NA	NA	Todd River Dolostone	NA	Amadeus Basin Northern Territory	Australia	-24	133	E	2	Halite	1	Shallow shelf	East Gondwana	Cambrian	Terreneuvian to 2	2 to 3	undivided	undivided	Sub-trilobitic to Parabadiella huoi	Assemblage 4 to 5	NA	L	525	521	520	Equivalent to Red Heart Dolostone	Boucot et al. (2013)	Kennard & Lindsay (1991)	Kennard et al. (1986)	Edgoose (2012)	NA	NA	NA	5.6	68.4511	33.1	12.6769	-18	51.8	66	24.2833	20.1755	78.735	188.354	67.4473	22	80.0222	26
E164	LC-E65	Shadow	Red Heart Dolostone	NA	Georgina Basin Queensland	Australia	-20	138	E	2	Evaporite	1	Shallow shelf	East Gondwana	Cambrian	Terreneuvian to 2	2 to 3	undivided	undivided	Sub-trilobitic to Parabadiella huoi	Assemblage 4 to 5	Micrina etheridgei?	L	525	521	520	Evaporitic mudflat-dominated deposit; shallow epeiric seaway; fauna includes Micrina etheridgei and Dailyatia ajax	Boucot et al. (2013)	Nicolaides (1995)	Warren (2016)	Southgate et al. (1989)	Edgoose (2012)	Kruse et al. (2013)	Laurie (1986)	11.6	72.6844	33.1	12.6769	-23	48.2722	58	21.4611	26.0987	82.9141	190.038	68.0411	27	83.55	28
E165	NA	Hawker	Oraparinna Shale	Edeowie Limestone	Arrowie Basin South Australia	Australia	-30.5	137.4	E	2	Evaporite pseudomorphs	0.75	Shallow shelf	East Gondwana	Cambrian	2	4	undivided	undivided	Pararaia janeae	Assemblage 7	NA	L	514	514	509	NA	Boucot et al. (2013)	Drexel & Preiss (1995)	Betts et al. (2016)	Jago et al. (2013)	Betts et al. (2018)	NA	NA	4.4	67.6044	40.7	15.3581	-6	60.2667	60	22.1667	16.9364	76.4496	195.59	69.9998	15	75.0833	31
E166	NA	Hawker	Oraparinna Shale	Edeowie Limestone	Arrowie Basin South Australia	Australia	-30.5	137.4	E	2	Salt casts	0.75	Shallow shelf	East Gondwana	Cambrian	2	4	undivided	undivided	Pararaia janeae	Assemblage 7	NA	L	515	514	509	NA	Boucot et al. (2013)	Drexel & Preiss (1995)	Betts et al. (2016)	Jago et al. (2013)	Betts et al. (2018)	NA	NA	4.4	67.6044	40.7	15.3581	-6	60.2667	60	22.1667	16.9364	76.4496	195.59	69.9998	15	75.0833	31
E167	NA	Hawker	Oraparinna Shale	Edeowie Limestone	Arrowie Basin South Australia	Australia	-30.5	137.4	E	2	Evaporite pseudomorphs	0.75	Shallow shelf	East Gondwana	Cambrian	2	4	undivided	undivided	Pararaia janeae	Assemblage 7	NA	L	515	514	509	NA	Boucot et al. (2013)	Gravestock & Hibburt (1991)	Clarke (1990, AJEarthSci)	Betts et al. (2016)	Jago et al. (2013)	Betts et al. (2018)	NA	4.4	67.6044	40.7	15.3581	-6	60.2667	60	22.1667	16.9364	76.4496	195.59	69.9998	15	75.0833	31
E168	ML-E40	Gonnesa	Santa Barbara	NA	SW Sardinia	Italy	39.4	8.7	E	2	Halite pseudomorphs	0.75	Shallow shelf	West Gondwana	Cambrian	2	4	Marianian	NA	unknown	unknown	NA	L	521	514	509	No grid ref given, just SW Sardinia, see Alvaro et al 2000	Boucot et al. (2013)	Alvaro et al. (2000a)	Frohler & Beckstadt (1992)	Schledding (1985)	Bechstadt & Boni (1989)	Elicki & Wotte (2003)	NA	-72.5	13.3472	252.5	90.0764	12	72.9667	172	61.6778	-50.3042	29.0076	114.3	41.3224	-36	39.1	307
E169	ML-E40	Nebida	Punta Manna	NA	SW Sardinia	Italy	39	8.75	E	2	Barite pseudomorphs	0.75	Shallow shelf	West Gondwana	Cambrian	2	4	Marianian	NA	unknown	unknown	NA	L	521	514	509	Barite in sabkha-type dolomitic sequence	Boucot et al. (2013)	Cocozza & Gandin (1990)	Gandin et al. (1973)	Alvaro et al. (2000a)	Elicki & Wotte (2003)	NA	NA	-72.8	13.1356	252.8	90.1822	12	72.9667	172	61.6778	-50.7041	28.7254	114.237	41.3003	-36	39.1	307
E170	NA	NA	Scoresby Bay	NA	Arctic Canada	Canada	81	67	E	2	Evaporite casts	0.75	Shallow shelf	Laurentia	Cambrian	2	4	Waucoban	MISSING	Bonnia-Olenellus	MISSING	NA	L	521	514	509	NA	Boucot et al. (2013)	Dewing et al. (2008)	NA	NA	NA	NA	NA	-4.2	61.5367	255.1	90.9936	4.1	67.3928	274.2	97.7317	-13.3288	55.0958	311.02	110.721	-3	62.3833	221
E171	NA	NA	Angara suite	NA	Southern Siberian Platform Siberia	Russia	59	106	E	2	Dolomite-Anhydrite	0.75	Shallow shelf	Siberia	Cambrian	2	4	Lower	Toyonian	MISSING	MISSING	NA	L	521	514	509	NA	Petrychenko et al. (2005)	NA	NA	NA	NA	NA	NA	-13.9	54.6928	305.3	108.703	-8.2	58.7144	310.6	110.573	-7.62335	59.1213	358.106	127.332	-18	51.8	272
E172	NA	NA	Angara suite	NA	Southern Siberian Platform Siberia	Russia	59	106	E	2	Halite	1	Shallow shelf	Siberia	Cambrian	2	4	Lower	Toyonian	MISSING	MISSING	NA	L	521	514	509	NA	Petrychenko et al. (2005)	NA	NA	NA	NA	NA	NA	-13.9	54.6928	305.3	108.703	-8.2	58.7144	310.6	110.573	-7.62335	59.1213	358.106	127.332	-18	51.8	272
E174	LC-E75	Ardvreck	An t-Sron	Fucoid Beds	Assynt NW Scotland	UK	57	-5	E	2	Anhydrite	1	Shallow shelf	Laurentia	Cambrian	2	4	Comley	NA	Strenuella sabulosa to Orodes	MISSING	NA	L	515	513	509	Fucoid Beds; chert nodule pseudomorphs after anhydrite	Boucot et al. (2013)	Allison & Russell (1985)	Trewin (2002)	Prigmore & Rushton (1999)	NA	NA	NA	-27.1	45.3794	243.2	86.7956	-20.4	50.1067	269.8	96.1794	-36.2273	38.9397	301.857	107.488	-25	46.8611	210
E175	NA	Tata	Amouslek	upper	Stop 17 Timoulaye Izder	Morocco	29.2	-9.6	E	2	Gypsum molds	0.75	Shallow shelf	West Gondwana	Cambrian	2	3	Issendalian	NA	Daguinaspis	unknown	NA	L	521	517	516	Occurs in the uppermost 2 m of the formation	Landing et al. (1998)	Geyer & Landing (2006)	Geyer (1989)	NA	NA	NA	NA	-75	11.5833	245	87.4306	1.5	65.5583	170	60.9722	-67.6594	16.7625	113.858	41.1664	-58	23.5778	292
E177	LC-E01	Taroudant	Lie-de-vin	Upper	Anti-Atlas Basin	Morocco	34	-5	E	2	Evaporite	1	Shallow shelf	West Gondwana	Cambrian	Terreneuvian	2	Cordubian	NA	Sub-trilobitic	unknown	NA	L	529	522	521	NA	Boucot et al. (2013)	Landing et al. (1998)	Geyer & Landing (2006)	Culver et al. (1988)	Maloof et al. (2010) [GSA Bull.]	Alvaro et al. (2014)	NA	-73	12.9944	267.7	95.4386	-5.4	60.69	167.8	60.1961	-61.4734	21.1271	113.11	40.9028	-49	29.9278	299
E178	NA	Taroudant	Lie-de-vin	Upper	Tiout Section Anti-Atlas	Morocco	30.4	-8.7	E	2	Evaporite pseudomorphs	0.75	Shallow shelf	West Gondwana	Cambrian	Terreneuvian	2	Cordubian	NA	Sub-trilobitic	unknown	NA	L	529	522	521	See Geyer & Landing (2006), p. 58	Landing et al. (1998)	Monninger (1979)	Geyer & Landing (2006)	Alvaro et al. (2014)	Geyer & Landing (1995)	Maloof et al. (2010) [Geology]	NA	-74.7	11.795	250.7	89.4414	2	65.9111	170	60.9722	-66.2426	17.7622	113.331	40.9808	-55	25.6944	294
E179	NA	Taroudant	Lie-de-vin	Upper	Tiout Section Anti-Atlas	Morocco	30.4	-8.7	E	2	Halite pseudomorphs	0.75	Shallow shelf	West Gondwana	Cambrian	Terreneuvian	2	Cordubian	NA	Sub-trilobitic	unknown	NA	L	529	522	521	See Geyer & Landing (2006), p. 58	Landing et al. (1998)	Monninger (1979)	Geyer & Landing (2006)	Alvaro et al. (2014)	Geyer & Landing (1995)	Maloof et al. (2010) [Geology]	NA	-74.7	11.795	250.7	89.4414	2	65.9111	170	60.9722	-66.2426	17.7622	113.331	40.9808	-55	25.6944	294
E182	NA	NA	Rome	NA	The Burkes Garden Dome Tazewell County Virginia	USA	37	-81	E	2	Anhydrite	1	Shallow shelf	Laurentia	Cambrian	2	4	Waucoban	Dyerian	upper Olenellus	MISSING	NA	L	514	510	509	Subsurface evidence	Boucot et al. (2013)	Rodgers (1970)	Morgan (2012)	NA	NA	NA	NA	-17.3	52.2939	211.2	75.5067	-11.3	56.5272	237.5	84.7847	-27.448	45.1339	265.904	94.805	-17	52.5056	181
E185	LC-E77	NA	Rome	NA	ARCO-Anschutz No1 Alabama Property Co well Alabama	USA	33.16	-86.75	E	2	Anhydrite	1	Shallow shelf	Laurentia	Cambrian	2	4	Waucoban	Dyerian	upper Olenellus	MISSING	NA	L	514	510	509	Subsurface formation; olenellid fauna	Boucot et al. (2013)	Raymond (1991)	Thomas et al. (2001)	Morgan (2012)	NA	NA	NA	-13.4	55.0456	208.2	74.4483	-14.9	53.9872	231.5	82.6681	-23.0732	48.2205	262.268	93.5221	-11	56.7389	187
E186	LC-E81	NA	Rome	NA	Grainger County Tennessee	USA	36.5	-86.5	E	2	Salt casts	0.75	Shallow shelf	Laurentia	Cambrian	2	4	Waucoban	Dyerian	upper Olenellus	MISSING	NA	L	514	510	509	Subsurface formation; olenellid fauna	Boucot et al. (2013)	Brooks (1955)	Morgan (2012)	NA	NA	NA	NA	-13.2	55.1867	210.4	75.2244	-12.1	55.9628	237.2	84.6789	-23.2035	48.1286	264.483	94.3036	-11	56.7389	188
E187	LC-E82	NA	Rome	NA	Tennessee	USA	36	-84	E	2	Salt hoppers	1	Shallow shelf	Laurentia	Cambrian	2	4	Waucoban	Dyerian	upper Olenellus	MISSING	NA	L	514	510	509	Subsurface formation; olenellid fauna	Boucot et al. (2013)	McReynolds & Driese (1994)	Morgan (2012)	NA	NA	NA	NA	-15.1	53.8461	210.2	75.1539	-10.6	57.0211	234.1	83.5853	-25.2734	46.6682	264.292	94.2363	-15	53.9167	189
E188	NA	NA	Belsk suite	NA	Southern Siberian Platform Siberia	Russia	59	106	E	2	Halite	1	Shallow shelf	Siberia	Cambrian	2	3	Lower	Atdabanian to Botoman	MISSING	MISSING	NA	L	530	520	514	NA	Petrychenko et al. (2005)	NA	NA	NA	NA	NA	NA	-13.9	54.6928	305.3	108.703	-8.2	58.7144	310.6	110.573	-7.62335	59.1213	358.106	127.332	-18	51.8	272
E189	ML-E32	Marla	Observatory Hill	Parakeelya Alkali	Officer Basin Northern Territory	Australia	-28	132	E	2	Evaporite	1	Shallow shelf	East Gondwana	Cambrian	2	4	undivided	undivided	unknown	unknown	NA	L	514	512	509	Correlated to Billy Creek Fm (Alexander et al. 2001)	Boucot et al. (2013)	Southgate (1994)	Warren (2016)	Southgate et al. (1989)	http://dbforms.ga.gov.au/pls/www/geodx.strat_units.sch_full?wher=stratno=14485	Alexander et al. (2001)	NA	2.4	66.1933	35.7	13.5942	-9	58.15	64	23.5778	16.4054	76.0749	190.051	68.0457	16	75.7889	27
E190	NA	Marla	Observatory Hill	NA	Officer Basin South Australia	Australia	-28	132	E	2	Evaporite	1	Shallow shelf	East Gondwana	Cambrian	2	4	undivided	undivided	unknown	unknown	NA	L	514	512	509	Correlated to Billy Creek Fm (Alexander et al. 2001)	Boucot et al. (2013)	Southgate (1994)	Drexel & Preiss (1995)	Jago et al. (2002)	Betts et al. (2016)	http://dbforms.ga.gov.au/pls/www/geodx.strat_units.sch_full?wher=stratno=14485	Alexander et al. (2001)	2.4	66.1933	35.7	13.5942	-9	58.15	64	23.5778	16.4054	76.0749	190.051	68.0457	16	75.7889	27
E191	NA	NA	Houjiashan	NA	Suxian Henan Province	China	33.5	117	E	2	Skeletal salt	0.75	Shallow shelf	N China	Cambrian	2	3	Lower	Tsanglangpuan	Megapalaeolenus	MISSING	NA	L	516	514	514	Conformably overlain by Mantou Fm, may represent local Meischucunian age; correlates with upper Zhushadong Fm	Boucot et al. (2013)	NA	NA	NA	NA	NA	NA	-15.7	53.4228	331.2	117.84	NA	NA	NA	NA	-4.9295	61.022	164.474	59.0226	-23	48.2722	290
E192	NA	NA	Dalinzi	NA	Dalian Liaoning Province	China	39.5	122.2	E	2	Gypsum	1	Shallow shelf	N China	Cambrian	2	3	Lower	Tsanglangpuan	Megapalaeolenus	MISSING	NA	L	516	515	514	Equivalent to lower Jianchang; correlates to mid-Zhushadong	Wang et al. (2013)	NA	NA	NA	NA	NA	NA	-11.9	56.1039	337.7	120.133	NA	NA	NA	NA	2.19169	66.0464	162.824	58.4408	-21	49.6833	296
E193	NA	NA	Dalinzi	NA	Dalian Liaoning Province	China	39.5	122.2	E	2	Salt pseudomorphs	0.75	Shallow shelf	N China	Cambrian	2	3	Lower	Tsanglangpuan	Megapalaeolenus	MISSING	NA	L	516	515	514	Equivalent to lower Jianchang; correlates to mid-Zhushadong	Wang et al. (2013)	NA	NA	NA	NA	NA	NA	-11.9	56.1039	337.7	120.133	NA	NA	NA	NA	2.19169	66.0464	162.824	58.4408	-21	49.6833	296
E194	NA	NA	Jianchang	NA	Benxi Liaoning Province	China	41	124	E	2	Gypsum	1	Shallow shelf	N China	Cambrian	2	3	Lower	Tsanglangpuan	Megapalaeolenus	MISSING	NA	L	516	514	514	Equivalent to Dalinzi; correlates with upper Zhushadong	Wang et al. (2013)	NA	NA	NA	NA	NA	NA	-11	56.7389	339.4	120.733	NA	NA	NA	NA	4.20792	67.4689	162.556	58.3461	-20	50.3889	298
E195	NA	NA	Jianchang	NA	Benxi Liaoning Province	China	41	124	E	2	Halite pseudomorphs	0.75	Shallow shelf	N China	Cambrian	2	3	Lower	Tsanglangpuan	Megapalaeolenus	MISSING	NA	L	516	514	514	Equivalent to Dalinzi; correlates with upper Zhushadong	Wang et al. (2013)	NA	NA	NA	NA	NA	NA	-11	56.7389	339.4	120.733	NA	NA	NA	NA	4.20792	67.4689	162.556	58.3461	-20	50.3889	298
E196	LC-E32	Changqing	Zhushadong	NA	Henan Province	China	33.6	113.3	E	2	Gypsum	1	Shallow shelf	N China	Cambrian	2	3	Lower	Tsanglangpuan	Megapalaeolenus	MISSING	NA	L	516	515	514	Xinji gypsum deposit in Zhushadong	Boucot et al. (2013)	Wang et al. (2013)	NA	NA	NA	NA	NA	-14.2	54.4811	328.3	116.817	NA	NA	NA	NA	-7.05	59.5258	162.22	58.2277	-20	50.3889	288
E197	LC-E11	Changqing	Zhushadong	NA	Jiyuan Henan Province	China	35	112.5	E	2	Gypsum	1	Shallow shelf	N China	Cambrian	2	3	Lower	Tsanglangpuan	Megapalaeolenus	MISSING	NA	L	516	515	514	NA	Boucot et al. (2013)	Xiang Li-wen (1981)	Wang et al. (2013)	NA	NA	NA	NA	-12.4	55.7511	328.4	116.852	NA	NA	NA	NA	-6.49742	59.9157	160.764	57.714	-19	51.0944	288
E198	LC-E21	Changqing	Zhushadong	unspecified	Lushan Henan Province	China	36.5	118.2	E	2	Gypsum	1	Shallow shelf	N China	Cambrian	2	3	Lower	Tsanglangpuan	Megapalaeolenus	MISSING	NA	L	516	515	514	Xinji gypsum deposit in Zhushadong	Boucot et al. (2013)	Xiang Li-wen (1981)	Liu Qun et al. (1994)	Wang et al. (2013)	NA	NA	NA	-13.4	55.0456	333.3	118.581	NA	NA	NA	NA	-2.15671	62.9783	162.961	58.4892	-21	49.6833	292
E200	LC-E14	Changqing	Zhushadong	NA	Dengfeng Henan Province	China	34.5	113	E	2	Gypsum	1	Shallow shelf	N China	Cambrian	2	3	Lower	Tsanglangpuan	Megapalaeolenus	MISSING	NA	L	516	515	514	Xinji gypsum deposit in Zhushadong; see also LC-E30	Boucot et al. (2013)	Liu Yin-huan et al. (1991)	Wang et al. (2013)	Liu Qun et al. (1994)	NA	NA	NA	-13.3	55.1161	328.6	116.923	NA	NA	NA	NA	-6.57522	59.8608	161.411	57.9421	-20	50.3889	288
E201	LC-E14	Changqing	Zhushadong	NA	Dengfeng Henan Province	China	34.5	113	E	2	Skeletal halite	0.75	Shallow shelf	N China	Cambrian	2	3	Lower	Tsanglangpuan	Megapalaeolenus	MISSING	NA	L	516	515	514	Xinji gypsum deposit in Zhushadong	Boucot et al. (2013)	Liu Yin-huan et al. (1991)	Wang et al. (2013)	NA	NA	NA	NA	-13.3	55.1161	328.6	116.923	NA	NA	NA	NA	-6.57522	59.8608	161.411	57.9421	-20	50.3889	288
E202	LC-E20	Changqing	Zhushadong	NA	Yuanquan Shandong Province	China	36.4	118	E	2	Gypsum	1	Shallow shelf	N China	Cambrian	2	3	Lower	Tsanglangpuan	Megapalaeolenus	MISSING	NA	L	516	515	514	NA	Boucot et al. (2013)	Liu Qun et al. (1994)	Wang et al. (2013)	NA	NA	NA	NA	-13.4	55.0456	333.3	118.581	NA	NA	NA	NA	-2.34254	62.8472	162.925	58.4762	-21	49.6833	292
E203	LC-E50	NA	Desu	NA	North central Iran	Iran	34	57	E	2	Evaporite	1	Shallow shelf	West Gondwana	Cambrian	Terreneuvian	Fortunian to 2	undivided	undivided	unknown	unknown	NA	L	541	525	515	Age poorly constrained; estimated from overlying Dahu Formation	Boucot et al. (2013)	Reitz & Davoudzadeh (1995)	Ruttner et al. (1968)	Warren (2006)	Bayet-Goll et al. (2018)	NA	NA	-39.3	36.7717	351.7	125.072	-17.9	51.8706	105.5	38.2181	-11.7411	56.216	160.908	57.7649	-7	59.5611	331
E204	NA	NA	Usolye suite	NA	Turukhan - Irkutsk Olekmin Salt Basin Siberia	Russia	67	84	E	2	Evaporite	1	Shallow shelf	Siberia	Cambrian	Terreneuvian	2	Lower	Tommotian to Atdabanian	MISSING	MISSING	NA	L	530	525	519	Missing formation and age information	Warren (2016)	Petrychenko et al. (2005)	Ulmishek (2001)	NA	NA	NA	NA	-26.1	46.085	309.5	110.185	4.7	67.8161	305.1	108.633	-19.5001	50.7416	2.68227	1.94624	-31	42.6278	276
E205	NA	NA	Usolye suite	NA	Southern Siberian Platform Siberia	Russia	59	106	E	2	Halite	1	Shallow shelf	Siberia	Cambrian	Terreneuvian	2	Lower	Tommotian to Atdabanian	MISSING	MISSING	NA	L	530	525	519	NA	Petrychenko et al. (2005)	NA	NA	NA	NA	NA	NA	-13.9	54.6928	305.3	108.703	-8.2	58.7144	310.6	110.573	-7.62335	59.1213	358.106	127.332	-18	51.8	272
E208	LC-E54	NA	Hormuz Salt	NA	Straits of Hormuz	Iran	26	57	E	2	Evaporite	1	Shallow shelf	West Gondwana	Cambrian	Terreneuvian	Fortunian	undivided	undivided	Sub-trilobitic	unknown	NA	L	541	530	521	Mid-Lower Cambrian but based on old correlations	Boucot et al. (2013)	Zharkov (1981)	Zharkov (1984)	Husseini & Husseini (1990)	NA	NA	NA	-46.9	31.4094	10.2	4.59833	-27	45.45	110	39.8056	-15.7502	53.3873	151.212	54.3441	-16	53.2111	343
E209	NA	NA	Salt Range	NA	Salt Range Punjab	Pakistan	31	74	E	2	Evaporite	1	Shallow shelf	East Gondwana	Cambrian	Terreneuvian	Fortunian	NA	NA	Sub-trilobitic	unknown	NA	L	541	530	521	Mid-Lower Cambrian but based on old correlations	Boucot et al. (2013)	Strauss et al. (2001)	Husseini & Husseini (1990)	NA	NA	NA	NA	-32.1	41.8517	17.8	7.27944	-16	53.2111	95	34.5139	-11.6642	56.2703	167.91	60.2348	-7	59.5611	353
E210	LC-E55	NA	Hormuz Salt	NA	Arabian Basin	Saudi Arabia	23	57.5	E	2	Evaporite	1	Shallow shelf	West Gondwana	Cambrian	Terreneuvian	Fortunian	undivided	undivided	Sub-trilobitic	unknown	NA	L	541	530	521	Mid-Lower Cambrian but based on old correlations	Boucot et al. (2013)	Stöcklin (1968)	Husseini & Husseini (1990)	Warren (2016)	Edgell (1991)	Edgell (1996)	Husseini (1989)	-39.6	36.56	5.9	3.08139	-25	46.8611	109	39.4528	-15.3566	53.6651	154.335	55.4458	-10	57.4444	342
E211	LC-E56	NA	Salt Range	NA	Salt Range Punjab	Pakistan	32.8	72.5	E	2	Evaporite	1	Shallow shelf	East Gondwana	Cambrian	Terreneuvian	Fortunian	NA	NA	Sub-trilobitic	unknown	NA	L	541	530	521	Mid-Lower Cambrian but based on old correlations	Boucot et al. (2013)	Stöcklin (1968)	Husseini & Husseini (1990)	NA	NA	NA	NA	-39.6	36.56	5.9	3.08139	-17	52.5056	95	34.5139	-11.2139	56.5879	165.708	59.4579	-7	59.5611	351
E212	LC-E67	Marla	Ouldburra	NA	Officer Basin South Australia	Australia	-28	132	E	2	Evaporite	1	Shallow shelf	East Gondwana	Cambrian	Terreneuvian to 2	2 to 3	undivided	undivided	Sub-trilobitic to Parabadiella huoi	Assemblage 4 to 5	NA	L	525	521	520	Correlated to Todd River Fm (Alexander et al. 2001)	Boucot et al. (2013)	Southgate (1994)	Drexel & Preiss (1995)	Jago et al. (2002)	Betts et al. (2016)	http://dbforms.ga.gov.au/pls/www/geodx.strat_units.sch_full?wher=stratno=26319	Alexander et al. (2001)	2.4	66.1933	35.7	13.5942	-9	58.15	64	23.5778	16.4054	76.0749	190.051	68.0457	16	75.7889	27
E214	LC-E85	Limbo	MISSING	MISSING	Cochabamba	Bolivia	-17	-66	E	2	Anhydrite	1	Shallow shelf	West Gondwana	Cambrian	Terreneuvian	Fortunian	MISSING	MISSING	MISSING	MISSING	NA	L	550	530	485	Age highly uncertain, may be Cambrian; this from lower mbr; possibly non-marine deposition	Boucot et al. (2013)	Benavides (1968)	Franz et al. (1979)	Suarez Soruco and Díaz Martínez (1996)	NA	NA	NA	-50	29.2222	122.4	44.18	44	95.5444	149	53.5639	-56.6521	24.5288	237.156	84.6632	-72	13.7	56
E215	NA	NA	Danilovo suite	NA	Southern Siberian Platform Siberia	Russia	59	106	E	2	Dolomite-Anhydrite	0.75	Shallow shelf	Siberia	Cambrian	Terreneuvian	Fortunian	Vendian	Nemakit-Daldynian	MISSING	MISSING	NA	L	541	530	521	NA	Petrychenko et al. (2005)	NA	NA	NA	NA	NA	NA	-13.9	54.6928	305.3	108.703	-8.2	58.7144	310.6	110.573	-7.62335	59.1213	358.106	127.332	-18	51.8	272
E216	NA	NA	Danilovo suite	NA	Southern Siberian Platform Siberia	Russia	59	106	E	2	Dolomite-Anhydrite	0.75	Shallow shelf	Siberia	Cambrian	Terreneuvian	Fortunian	Vendian	Nemakit-Daldynian	MISSING	MISSING	NA	L	541	530	521	NA	Petrychenko et al. (2005)	NA	NA	NA	NA	NA	NA	-13.9	54.6928	305.3	108.703	-8.2	58.7144	310.6	110.573	-7.62335	59.1213	358.106	127.332	-18	51.8	272
E217	LC-E57	Ara	NA	NA	Central Oman	Oman	18	56	E	2	Evaporite	1	Shallow shelf	West Gondwana	Cambrian	Terreneuvian	Fortunian	NA	NA	Sub-trilobtic	unknown	NA	L	550	535	525	Spans Ediacaran/Early Cambrian before salt deposition ceases	Boucot et al. (2013)	Stöcklin (1986)	Mattes & Conway Morris (1990)	Warren (2016)	Schoenherr et al. (2009)	NA	NA	-40.7	35.7839	12.6	5.445	-21	49.6833	107	38.7472	-16.7798	52.6609	159.533	57.2796	-11	56.7389	346
E218	LC-E58	Ara	NA	NA	Hormuz Salt Basin Persian Gulf	UAE	25	55	E	2	Evaporite	1	Shallow shelf	West Gondwana	Cambrian	Terreneuvian	Fortunian	NA	NA	Sub-trilobtic	unknown	NA	L	550	535	525	Spans Ediacaran/Early Cambrian before salt deposition ceases	Boucot et al. (2013)	Stöcklin (1986)	Mattes & Conway Morris (1990)	Schoenherr et al. (2009)	NA	NA	NA	-42	34.8667	3.5	2.23472	-25	46.8611	111	40.1583	-17.589	52.09	152.189	54.6891	-12	56.0333	340
E219	LC-E59	Ara	NA	NA	Central Iran	Iran	30	50	E	2	Evaporite	1	Shallow shelf	West Gondwana	Cambrian	Terreneuvian	Fortunian	undivided	undivided	Sub-trilobitic	unknown	NA	L	550	535	525	Spans Ediacaran/Early Cambrian before salt deposition ceases	Boucot et al. (2013)	Stöcklin (1986)	Mattes & Conway Morris (1990)	NA	NA	NA	NA	-45.7	32.2561	355.6	126.448	-31.4	42.3456	125.8	45.3794	-13.7056	54.8299	153.854	55.2764	-12	56.0333	334
E220	LC-E60	Ara	NA	NA	Central Iran	Iran	32	51	E	2	Evaporite	1	Shallow shelf	West Gondwana	Cambrian	Terreneuvian	Fortunian	undivided	undivided	Sub-trilobitic	unknown	NA	L	550	535	525	Spans Ediacaran/Early Cambrian before salt deposition ceases	Boucot et al. (2013)	Stöcklin (1986)	Mattes & Conway Morris (1990)	NA	NA	NA	NA	-44.4	33.1733	352.8	125.46	-21	49.6833	104.2	37.7594	-12.1252	55.945	155.389	55.8178	-11	56.7389	332
E221	LC-E61	Ara	NA	NA	Central Iran	Iran	31	58	E	2	Evaporite	1	Shallow shelf	West Gondwana	Cambrian	Terreneuvian	Fortunian	undivided	undivided	Sub-trilobitic	unknown	NA	L	550	535	525	Spans Ediacaran/Early Cambrian before salt deposition ceases	Boucot et al. (2013)	Stöcklin (1986)	Mattes & Conway Morris (1990)	NA	NA	NA	NA	-38.5	37.3361	355.1	126.271	-23.1	48.2017	103.3	37.4419	-14.8571	54.0175	160.941	57.7766	-5	60.9722	333
E222	NA	Ara	NA	NA	Southeast Iraq	Iraq	36	53	E	2	Evaporite	1	Shallow shelf	West Gondwana	Cambrian	Terreneuvian	Fortunian	undivided	undivided	Sub-trilobitic	unknown	NA	L	550	535	525	Spans Ediacaran/Early Cambrian before salt deposition ceases	Boucot et al. (2013)	Stöcklin (1986)	Mattes & Conway Morris (1990)	NA	NA	NA	NA	-47.9	30.7039	355.4	126.377	-29.5	43.6861	127.1	45.8381	-23.3531	48.0231	146.313	52.6158	-14	54.6222	334
E223	NA	Ara	NA	NA	Central Oman	Oman	21	57	E	2	Evaporite	1	Shallow shelf	West Gondwana	Cambrian	Terreneuvian	Fortunian	NA	NA	Sub-trilobtic	unknown	NA	L	550	535	525	Spans Ediacaran/Early Cambrian before salt deposition ceases	Boucot et al. (2013)	Gorin et al. (1982)	Clarke (1988)	Schoenherr et al. (2009)	NA	NA	NA	-40	36.2778	8.7	4.06917	-23	48.2722	108	39.1	-15.8364	53.3265	156.407	56.177	-10	57.4444	343
E224	LC-E62	Ara	NA	NA	Fahud Salt Basin	Oman	22	56	E	2	Evaporite	1	Shallow shelf	West Gondwana	Cambrian	Terreneuvian	Fortunian	NA	NA	Sub-trilobtic	unknown	NA	L	550	535	525	Spans Ediacaran/Early Cambrian before salt deposition ceases	Boucot et al. (2013)	Droste (1997)	Boserio et al. (1994)	Schoenherr et al. (2009)	NA	NA	NA	-40.9	35.6428	7.2	3.54	-24	47.5667	110	39.8056	-16.7562	52.6776	155.355	55.8058	-12	56.0333	342
E225	LC-E63	Ara	NA	NA	Ghaba Salt Basin	Oman	21	57	E	2	Evaporite	1	Shallow shelf	West Gondwana	Cambrian	Terreneuvian	Fortunian	NA	NA	Sub-trilobtic	unknown	NA	L	550	535	525	Spans Ediacaran/Early Cambrian before salt deposition ceases	Boucot et al. (2013)	Droste (1997)	Boserio et al. (1994)	Schoenherr et al. (2009)	NA	NA	NA	-40	36.2778	8.7	4.06917	-23	48.2722	108	39.1	-15.8364	53.3265	156.407	56.177	-10	57.4444	343
E226	NA	Ara	NA	NA	Central Oman	Oman	21	57	E	2	Evaporite	1	Shallow shelf	West Gondwana	Cambrian	Terreneuvian	Fortunian	NA	NA	Sub-trilobtic	unknown	NA	L	550	535	525	Spans Ediacaran/Early Cambrian before salt deposition ceases	Boucot et al. (2013)	Schröder et al. (2003)	Sharland et al. (2001)	Warren (2016)	Schoenherr et al. (2009)	NA	NA	-40	36.2778	8.7	4.06917	-23	48.2722	108	39.1	-15.8364	53.3265	156.407	56.177	-10	57.4444	343
E227	LC-E86	Arroyo del Soldado	Cerro Victoria	Unit D	Section B	Uruguay	-33.6	-55.4	E	2	Salt casts	0.75	Shallow shelf	West Gondwana	Cambrian	Terreneuvian	Fortunian	NA	NA	Sub-trilobitic	MISSING	NA	L	575	535	535	Sub-trilobitic; Cambrian trace fossils and above disappearance of Ediacaran fauna	Boucot et al. (2013)	Gaucher (2000)	Sprechmann et al. (2004)	Gaucher et al. (2007)	Blanco et al. (2009)	NA	NA	-43.6	33.7378	95.1	34.5492	44	95.5444	130	46.8611	-40.4112	35.9877	220.124	78.655	-54	26.4	38
E229	NA	Hanseran Evaporite	NA	NA	P12 drillcore Jodhpur-Bikaner Rajasthan	India	26	73	E	2	Halite	1	Shallow shelf	East Gondwana	Ediacaran to Cambrian	Ediacaran to Terreneuvian	Ediacaran to Fortunian	NA	NA	Sub-trilobitic	unknown	NA	Ed-L	570	540	535	Neoproterozoic to earliest Cambrian group	Boucot et al. (2013)	Strauss et al. (2001)	NA	NA	NA	NA	NA	-35.6	39.3822	22.2	8.83167	-11	56.7389	99	35.925	-15.8892	53.2893	170.808	61.2573	-12	56.0333	357
E231	LC-E76	NA	Spiral Creek	NA	East Greenland	Denmark	73	-23	E	2	Salt hopper casts	0.75	Shallow shelf	Laurentia	Ediacaran to Cambrian	NA	NA	NA	NA	Sub-trilobitic	MISSING	NA	Ed-L	550	542	530	Below lowest known fossils	Boucot et al. (2013)	Cowie & Adams (1957)	NA	NA	NA	NA	NA	-19.4	50.8122	253.8	90.535	-12.4	55.7511	276.1	98.4019	-28.9624	44.0654	311.349	110.837	-19	51.0944	220
E232	LC-E03	Taroudant	Adoudou	Tifnout	Ait Abdellah Souss-Massa-Draa	Morocco	30	-8	E	2	Evaporite	1	Shallow shelf	West Gondwana	Cambrian	Terreneuvian	Fortunian	Cordubian	NA	Sub-trilobitic	unknown	NA	L	561	540	535	Identified as the Tifnout Member following Alvaro et al. (2014).	Boucot et al. (2013)	Landing et al. (1998)	Benssaou & Hamoumi (2001)	Geyer & Landing (2006)	Alvaro et al. (2014)	NA	NA	-74.7	11.795	254.7	90.8525	2	65.9111	170	60.9722	-65.2527	18.4606	114.541	41.4077	-55	25.6944	296
E236	ML-E38	Marla	Observatory Hill	NA	Ackaringa Basin South Australia	Australia	-30	133	E	2	Evaporite	1	Shallow shelf	East Gondwana	Cambrian	2	4	undivided	undivided	unknown	unknown	NA	L	514	512	509	Correlated to Billy Creek Fm (Alexander et al. 2001)	Boucot et al. (2013)	Wells (1980)	Alexander et al. (2001)	NA	NA	NA	NA	3.2	66.7578	37.5	14.2292	-7	59.5611	63	23.225	15.2768	75.2786	191.993	68.7309	13	73.6722	25
E238	ML-E37	Marla	Observatory Hill	NA	Officer Basin South Australia	Australia	-27	135	E	2	Magadi-type chert	1	Shallow shelf	East Gondwana	Cambrian	2	4	undivided	undivided	unknown	unknown	NA	L	514	512	509	Chert pseudomorphs; correlated to Billy Creek Fm (Alexander et al. 2001)	Boucot et al. (2013)	White & Youngs (1980)	Alexander et al. (2001)	NA	NA	NA	NA	5.1	68.0983	35.8	13.6294	-10	57.4444	62	22.8722	18.7454	77.7259	191.744	68.643	17	76.4944	25
E260	NA	NA	Salt Range	NA	Salt Range Dhariala Punjab	Pakistan	32.8	72.9	E	2	Anhydrite	1	Shallow shelf	West Gondwana	Ediacaran to Cambrian	Ediacaran to Terreneuvian	Ediacaran to Fortunian	NA	NA	Sub-trilobitic	unknown	NA	Ed-L	570	541	535	Thick anhydrite beds from near top of the Salt Range Formation	Boucot et al. (2013)	Kazmi & Jan (1997)	NA	NA	NA	NA	NA	-39.6	36.56	5.9	3.08139	-17	52.5056	95	34.5139	-11.2139	56.5879	165.708	59.4579	-7	59.5611	351
E262	NA	Ghabar	Khabla	NA	Wadi Ghabar Hadramawt	Yemen	16.9	49.4	E	2	Gypsum	1	Shallow shelf	West Gondwana	Ediacaran to Cambrian	Ediacaran to Terreneuvian	Ediacaran to Fortunian	NA	NA	Sub-trilobitic	unknown	NA	Ed-L	590	541	540	NA	Boucot et al. (2013)	Husseini & Husseini (1990)	NA	NA	NA	NA	NA	-46.4	31.7622	15.7	6.53861	-19	51.0944	107.9	39.0647	-23.3	48.0606	162.8	58.4322	-21.2	49.5422	345.6
E262	NA	Ghabar	Shabb	NA	Wadi Ghabar Hadramawt	Yemen	16.9	49.4	E	2	Gypsum	1	Shallow shelf	West Gondwana	Ediacaran to Cambrian	Ediacaran to Terreneuvian	Ediacaran to Fortunian	NA	NA	Sub-trilobitic	unknown	NA	Ed-L	590	541	540	NA	Boucot et al. (2013)	Husseini & Husseini (1990)	NA	NA	NA	NA	NA	-46.4	31.7622	15.7	6.53861	-19	51.0944	107.9	39.0647	-23.3	48.0606	162.8	58.4322	-21.2	49.5422	345.6
E265	LC-E68	NA	Saint-Jean-de-la-Riviere	NA	Cotentin Peninsula Armorican Massif	France	49.5	-1.5	E	2	Halite pseudomorphs	0.75	Shallow shelf	Armorica	Cambrian	2	3	Ovetian	NA	Eofallotapsis to Fallotapsis tazemmourtensis	unknown	NA	L	521	519	517	NA	Boucot et al. (2013)	Doré (1994)	Alvaro et al. (2000a)	NA	NA	NA	NA	-65.2	18.4978	294.4	104.858	16.2	75.93	174.4	62.5244	-50.3848	28.9507	102.35	37.1068	-35	39.8056	298
E266	LC-E69	NA	Lastours	NA	Montagne Noire	France	44	3.5	E	2	Evaporite	1	Shallow shelf	Armorica	Cambrian	2	3 to 4	Marianian	NA	Sectigena	unknown	NA	L	516	515	513	NA	Boucot et al. (2013)	Rouchy (1997)	Alvaro et al. (2000a)	NA	NA	NA	NA	-68.6	16.0989	304.9	108.562	11	72.2611	179	64.1472	-50.0047	29.2189	112.457	40.6723	-35	39.8056	307
E268	NA	NA	Vegadeo	NA	West Asturian-Leonense	Spain	43.52	-7.3	E	2	Evaporite	1	Shallow shelf	Iberia	Cambrian	2 to Miaolingian	4 to Wuliuan	Marianian to Caesaragustan	NA	Sectigena	unknown	NA	L	515	515	505	Correlated with middle of Sectigena Zone of Moroccan Cambrian	Boucot et al. (2013)	Alvaro et al. (2000a)	NA	NA	NA	NA	NA	-69	15.8167	278.5	99.2486	11.7	72.755	175.9	63.0536	-54.0286	26.3798	104.844	37.9867	-42	34.8667	297
E269	NA	NA	Lancara	lower	Cantabrian Platform precise location uncertain	Spain	43.42	-6.09	E	2	Evaporite pseudomorphs	0.75	Shallow shelf	Iberia	Cambrian	2	4	Bilbilian	Upper	MISSING	MISSING	NA	L	514	511	509	May correlated with Hupeolenus Zone of Morocco.	Boucot et al. (2013)	Alvaro et al. (2000a)	NA	NA	NA	NA	NA	-69.7	15.3228	277.2	98.79	11.4	72.5433	176.9	63.4064	-53.838	26.5143	106.31	38.5039	-43	34.1611	295
E270	LC-E70	Falkenberg	Zwethau	Torgau	Doberlug well Brandenburg	Germany	52	14	E	2	Sulphate nodules	1	Shallow shelf	Armorica	Cambrian	2	3	Ovetian	lower	MISSING	MISSING	NA	L	521	518	514	Sabkha evidence? Halite pseudomorph	Boucot et al. (2013)	Elicki (2007, GSA SP)	Elicki in Geyer et al. (2008)	Elicki (1999)	NA	NA	NA	-60.8	21.6022	306.6	109.162	24	81.4333	180	64.5	-40.5381	35.8981	105.565	38.241	-28	44.7444	306
E271	LC-E71	NA	Lancara	lower	Leon	Spain	43	-6	E	2	Length-slow chalcedony	1	Shallow shelf	Iberia	Cambrian	2	4	Bilbilian	Lower to Upper	MISSING	MISSING	NA	L	514	510	509	Length slow chalcedony likely evaporitic origin; may correlate with Sectigena to Morocconus notabilis zones.	Boucot et al. (2013)	Zamarreno (1975)	Alvaro et al. (2000a)	NA	NA	NA	NA	-70	15.1111	277	98.7194	11	72.2611	173	62.0306	-54.2097	26.252	106.661	38.6277	-42	34.8667	294
E272	LC-E74	NA	Candana	NA	Pacios Galicia	Spain	43	-7	E	2	Evaporitic magnesite	1	Shallow shelf	Iberia	Cambrian	2	4	Bilbilian	unknown	unknown	unknown	NA	L	521	511	509	In metamorphosed rock; correlated with the Herreria Formation	Boucot et al. (2013)	Chaye d'Albission & Guillou (1988)	Julivert & Duran (1990)	NA	NA	NA	NA	-70	15.1111	278.3	99.1781	12	72.9667	172	61.6778	-54.4537	26.0799	105.479	38.2106	-41	35.5722	296
E273	NA	NA	Ribota	NA	Borobia Soria	Spain	41.68	-1.84	E	2	Evaporitic magnesite	1	Shallow shelf	Iberia	Cambrian	2	4	Marianian	Middle	unknown	Skiagia ciliosa-Heliosphaeridium dissimilare	NA	L	514	512	509	Stratiform magnesite orebody occurs at the top of the Ribota Formation; may correlate with Antatlasia guttapluviae Zone of Morocco.	Boucot et al. (2013)	Sánchez-España et al. (2002)	Palacios & Moczydlowska (1998)	Alvaro et al. (2000a)	Alvaro et al. (2016)	NA	NA	-70.1	15.0406	263.5	93.9569	9	70.85	177	63.4417	-54.3775	26.1337	113.071	40.8891	-46	32.0444	292
E279	LC-E73	NA	Ribota	NA	Orera Zaragoza	Spain	41.3	-1.5	E	2	Gypsum pseudomorphs	0.75	Shallow shelf	Iberia	Cambrian	2	4	Marianian	Middle	unknown	Skiagia ciliosa-Heliosphaeridium dissimilare	NA	L	514	513	509	In marine carbonate sequence; may correlate with Antatlasia guttapluviae Zone of Morocco	Boucot et al. (2013)	Alvaro et al. (1995)	Alvaro et al. (2000a)	Palacios & Moczydlowska (1998)	Alvaro et al. (2016)	NA	NA	-70.1	15.0406	263.5	93.9569	9	70.85	177	63.4417	-54.3775	26.1337	113.071	40.8891	-46	32.0444	292
E280	LC-E73	NA	Ribota	NA	Orera Zaragoza	Spain	41.3	-1.5	E	2	Halite pseudomorphs	0.75	Shallow shelf	Iberia	Cambrian	2	4	Marianian	Middle	unknown	Skiagia ciliosa-Heliosphaeridium dissimilare	NA	L	514	513	509	In marine carbonate sequence; may correlate with Daguinaspis to Choubertela zones.	Boucot et al. (2013)	Alvaro et al. (1995)	Alvaro et al. (2000a)	Alvaro et al. (2016)	NA	NA	NA	-70.1	15.0406	263.5	93.9569	9	70.85	177	63.4417	-54.3775	26.1337	113.071	40.8891	-46	32.0444	292
E290	LC-E73	NA	Jalon	NA	Orera Zaragoza	Spain	41.3	-1.5	E	2	Halite pseudomorphs	0.75	Shallow shelf	Iberia	Cambrian	2	3 to 4	Ovetian to Marianian	Upper to Lower	unknown	unknown	NA	L	521	514	514	In marine carbonate sequence; may correlate with Fallotaspis tazemmourtensis Zone of Morocco.	Boucot et al. (2013)	Alvaro et al. (1995)	Alvaro et al. (2000a)	Palacios & Moczydlowska (1998)	NA	NA	NA	-70.1	15.0406	263.5	93.9569	9	70.85	177	63.4417	-54.3775	26.1337	113.071	40.8891	-46	32.0444	292
E291	NA	NA	Parara Limestone	NA	Arrowie Basin South Australia	Australia	-30.5	137.4	E	2	Evaporite lenses	1	Shallow shelf	East Gondwana	Cambrian	2	3	undivided	undivided	unknown	Assemblage 6	NA	L	521	516	514	Offshore of Edeowie Limestone	Clarke (1990, AJEarthSci)	NA	NA	NA	NA	NA	NA	4.4	67.6044	40.7	15.3581	-6	60.2667	60	22.1667	16.9364	76.4496	195.59	69.9998	15	75.0833	31
E292	NA	NA	Jalon	NA	San Martin Iberian Chain precise location unknown	Spain	41.1	-1.4	E	2	Halite pseudomorphs	0.75	Shallow shelf	Iberia	Cambrian	2	3	Ovetian	Upper	unknown	unknown	NA	L	521	514	514	Location from Alvaro & Vennin (1998); may correlate with Daguinaspis to Choubertela zones.	Alvaro et al. (2000a)	Gozalo et al. (2003)	Palacios & Moczydlowska (1998)	NA	NA	NA	NA	-70	15.1111	263	93.7806	9	70.85	177	63.4417	-54	26.4	113	40.8639	-46	32.0444	292
E293	NA	NA	Jalon	NA	San Martin Iberian Chains precise location unknown	Spain	41.1	-1.4	E	2	Halite pseudomorphs	0.75	Shallow shelf	Iberia	Cambrian	2	4	Ovetian	Upper	unknown	unknown	NA	L	514	514	509	Location from Alvaro & Vennin (1998); may correlate with Daguinaspis to Choubertela zones.	Alvaro et al. (2000a)	Gozalo et al. (2003)	Palacios & Moczydlowska (1998)	NA	NA	NA	NA	-70	15.1111	263	93.7806	9	70.85	177	63.4417	-54	26.4	113	40.8639	-46	32.0444	292
E294	LC-E77	NA	Rome	NA	ARCO-Amoco No. 1 Goodson well Gulf of Mexico	Mexico	32.9	-87.13	E	2	Anhydrite	1	Shallow shelf	Laurentia	Cambrian	2	4	Waucoban	Dyerian	upper Olenellus	MISSING	NA	L	514	510	509	Subsurface formation; olenellid fauna	Thomas et al. (2001)	Morgan (2012)	NA	NA	NA	NA	NA	-13.4	55.0456	208.2	74.4483	-14.9	53.9872	231.5	82.6681	-23.0732	48.2205	262.268	93.5221	-11	56.7389	187
E296	NA	Bambui	Serra de Santa Helena	NA	1-PSB-14-MG drillcore southern Sao Francisco Basin	Brazil	-15.9	-44.4	E	2	Salt casts	0.75	Shallow shelf	West Gondwana	Ediacaran to Cambrian	Ediacaran to Terreneuvian	Ediacaran to 2	NA	NA	Sub-trilobitic	MISSING	NA	Ed-L	560	541	521	NA	Uhlein et al. (2019)	NA	NA	NA	NA	NA	NA	-66	17.9333	91	33.1028	27.5	83.9028	143.6	51.6589	-56	24.9889	198	70.85	-67	17.2278	4.5
E298	NA	Marla	Ouldburra	NA	Manya 6 drillhole eastern Officer Basin South Australia	Australia	-28.1	134.1	E	2	Halite	1	Shallow shelf	East Gondwana	Cambrian	Terreneuvian to 2	2 to 3	undivided	undivided	Sub-trilobitic to Parabadiella huoi	Assemblage 3 to 5	NA	L	525	521	520	Correlated to Todd River Fm (Alexander et al. 2001)	Kovalevych et al. (2006)	Alexander et al. (2001)	NA	NA	NA	NA	NA	2	65.9111	38	14.4056	-6	60.2667	65	23.9306	16	75.7889	192	68.7333	15	75.0833	26
E299	NA	Marla	Ouldburra	NA	Manya 6 drillhole eastern Officer Basin South Australia	Australia	-28.1	134.1	E	2	Anhydrite	1	Shallow shelf	East Gondwana	Cambrian	Terreneuvian to 2	2 to 3	undivided	undivided	Sub-trilobitic to Parabadiella huoi	Assemblage 3 to 5	NA	L	525	521	520	Correlated to Todd River Fm (Alexander et al. 2001)	Kovalevych et al. (2006)	Alexander et al. (2001)	NA	NA	NA	NA	NA	2	65.9111	38	14.4056	-6	60.2667	65	23.9306	16	75.7889	192	68.7333	15	75.0833	26
E300	NA	Marla	Ouldburra	NA	Manya 6 drillhole eastern Officer Basin South Australia	Australia	-28.1	134.1	E	2	Chert	1	Shallow shelf	East Gondwana	Cambrian	Terreneuvian to 2	2 to 3	undivided	undivided	Sub-trilobitic to Parabadiella huoi	Assemblage 3 to 5	NA	L	525	521	520	Correlated to Todd River Fm (Alexander et al. 2001)	Kovalevych et al. (2006)	Alexander et al. (2001)	NA	NA	NA	NA	NA	2	65.9111	38	14.4056	-6	60.2667	65	23.9306	16	75.7889	192	68.7333	15	75.0833	26
E301	NA	Marla	Relief Sandstone	NA	Manya 6 drillhole eastern Officer Basin South Australia	Australia	-28.1	134.1	E	2	Halite	1	Shallow shelf	East Gondwana	Cambrian	Terreneuvian	2	undivided	undivided	Sub-trilobitic	unknown	NA	L	529	527	521	Mostly in the lower part of the formation; correlated to Woodendenia to Lower Wilkawilina fms (Alexander et al. 2001)	Kovalevych et al. (2006)	NA	NA	NA	NA	NA	NA	2	65.9111	38	14.4056	-6	60.2667	65	23.9306	16	75.7889	192	68.7333	15	75.0833	26
E306	NA	Hanseran Evaporite	NA	NA	P4 drillcore Jodhpur-Bikaner Rajasthan	India	26	73	E	2	Magnesite	1	Shallow shelf	East Gondwana	Ediacaran to Cambrian	Ediacaran to Terreneuvian	Ediacaran to Fortunian	NA	NA	Sub-trilobitic	unknown	NA	Ed-L	570	540	535	Neoproterozoic to earliest Cambrian group	Boucot et al. (2013)	Strauss et al. (2001)	NA	NA	NA	NA	NA	-35.6	39.3822	22.2	8.83167	-11	56.7389	99	35.925	-15.8892	53.2893	170.808	61.2573	-12	56.0333	357
E307	NA	Hanseran Evaporite	NA	NA	P4 drillcore Jodhpur-Bikaner Rajasthan	India	26	73	E	2	Gypsum	1	Shallow shelf	East Gondwana	Ediacaran to Cambrian	Ediacaran to Terreneuvian	Ediacaran to Fortunian	NA	NA	Sub-trilobitic	unknown	NA	Ed-L	570	540	535	Neoproterozoic to earliest Cambrian group	Boucot et al. (2013)	Strauss et al. (2001)	NA	NA	NA	NA	NA	-35.6	39.3822	22.2	8.83167	-11	56.7389	99	35.925	-15.8892	53.2893	170.808	61.2573	-12	56.0333	357
E308	NA	Hanseran Evaporite	NA	NA	P4 drillcore Jodhpur-Bikaner Rajasthan	India	26	73	E	2	Anhydrite	1	Shallow shelf	East Gondwana	Ediacaran to Cambrian	Ediacaran to Terreneuvian	Ediacaran to Fortunian	NA	NA	Sub-trilobitic	unknown	NA	Ed-L	570	540	535	Neoproterozoic to earliest Cambrian group	Boucot et al. (2013)	Strauss et al. (2001)	NA	NA	NA	NA	NA	-35.6	39.3822	22.2	8.83167	-11	56.7389	99	35.925	-15.8892	53.2893	170.808	61.2573	-12	56.0333	357
E309	NA	Hanseran Evaporite	NA	NA	P4 drillcore Jodhpur-Bikaner Rajasthan	India	26	73	E	2	Halite	1	Shallow shelf	East Gondwana	Ediacaran to Cambrian	Ediacaran to Terreneuvian	Ediacaran to Fortunian	NA	NA	Sub-trilobitic	unknown	NA	Ed-L	570	540	535	Neoproterozoic to earliest Cambrian group	Boucot et al. (2013)	Strauss et al. (2001)	NA	NA	NA	NA	NA	-35.6	39.3822	22.2	8.83167	-11	56.7389	99	35.925	-15.8892	53.2893	170.808	61.2573	-12	56.0333	357
E310	NA	Hanseran Evaporite	NA	NA	P12 drillcore Jodhpur-Bikaner Rajasthan	India	26	73	E	2	Magnesite	1	Shallow shelf	East Gondwana	Ediacaran to Cambrian	Ediacaran to Terreneuvian	Ediacaran to Fortunian	NA	NA	Sub-trilobitic	unknown	NA	Ed-L	570	540	535	Neoproterozoic to earliest Cambrian group	Boucot et al. (2013)	Strauss et al. (2001)	NA	NA	NA	NA	NA	-35.6	39.3822	22.2	8.83167	-11	56.7389	99	35.925	-15.8892	53.2893	170.808	61.2573	-12	56.0333	357
E311	NA	Hanseran Evaporite	NA	NA	P12 drillcore Jodhpur-Bikaner Rajasthan	India	26	73	E	2	Gypsum	1	Shallow shelf	East Gondwana	Ediacaran to Cambrian	Ediacaran to Terreneuvian	Ediacaran to Fortunian	NA	NA	Sub-trilobitic	unknown	NA	Ed-L	570	540	535	Neoproterozoic to earliest Cambrian group	Boucot et al. (2013)	Strauss et al. (2001)	NA	NA	NA	NA	NA	-35.6	39.3822	22.2	8.83167	-11	56.7389	99	35.925	-15.8892	53.2893	170.808	61.2573	-12	56.0333	357
E312	NA	Hanseran Evaporite	NA	NA	P12 drillcore Jodhpur-Bikaner Rajasthan	India	26	73	E	2	Anhydrite	1	Shallow shelf	East Gondwana	Ediacaran to Cambrian	Ediacaran to Terreneuvian	Ediacaran to Fortunian	NA	NA	Sub-trilobitic	unknown	NA	Ed-L	570	540	535	Neoproterozoic to earliest Cambrian group	Boucot et al. (2013)	Strauss et al. (2001)	NA	NA	NA	NA	NA	-35.6	39.3822	22.2	8.83167	-11	56.7389	99	35.925	-15.8892	53.2893	170.808	61.2573	-12	56.0333	357
E313	NA	Bilara	Pondlo	NA	Bilara Rajasthan	India	26	74	E	2	Gypsum pseudomorphs	0.75	Shallow shelf	East Gondwana	Cambrian	Terreneuvian	Fortunian	NA	NA	Sub-trilobitic	unknown	NA	L	545	540	535	Neoproterozoic to earliest Cambrian group	Mazumdar & Strauss (2006)	Cozzi et al. (2012)	NA	NA	NA	NA	NA	-34.8	39.9467	22.7	9.00806	-10	57.4444	98	35.5722	-15.264	53.7304	171.479	61.4938	-11	56.7389	358
E314	NA	Bilara	Pondlo	NA	Bilara Rajasthan	India	26	74	E	2	Anhydrite	1	Shallow shelf	East Gondwana	Cambrian	Terreneuvian	Fortunian	NA	NA	Sub-trilobitic	unknown	NA	L	545	540	535	Neoproterozoic to earliest Cambrian group	Mazumdar & Strauss (2006)	Cozzi et al. (2012)	NA	NA	NA	NA	NA	-34.8	39.9467	22.7	9.00806	-10	57.4444	98	35.5722	-15.264	53.7304	171.479	61.4938	-11	56.7389	358
E315	NA	Bilara	Gotan	NA	Bilara Rajasthan	India	26	74	E	2	Gypsum pseudomorphs	0.75	Shallow shelf	East Gondwana	Ediacaran to Cambrian	Ediacaran to Terreneuvian	Ediacaran to Fortunian	NA	NA	Sub-trilobitic	unknown	NA	Ed-L	570	545	540	Neoproterozoic to earliest Cambrian group	Mazumdar & Strauss (2006)	Cozzi et al. (2012)	NA	NA	NA	NA	NA	-34.8	39.9467	22.7	9.00806	-10	57.4444	98	35.5722	-15.264	53.7304	171.479	61.4938	-11	56.7389	358
E316	NA	Bilara	Gotan	NA	Bilara Rajasthan	India	26	74	E	2	Anhydrite	1	Shallow shelf	East Gondwana	Ediacaran to Cambrian	Ediacaran to Terreneuvian	Ediacaran to Fortunian	NA	NA	Sub-trilobitic	unknown	NA	Ed-L	570	545	540	Neoproterozoic to earliest Cambrian group	Mazumdar & Strauss (2006)	Cozzi et al. (2012)	NA	NA	NA	NA	NA	-34.8	39.9467	22.7	9.00806	-10	57.4444	98	35.5722	-15.264	53.7304	171.479	61.4938	-11	56.7389	358
E317	NA	Bilara	Dhnapa	NA	Bilara Rajasthan	India	26	74	E	2	Gypsum pseudomorphs	0.75	Shallow shelf	East Gondwana	Ediacaran to Cambrian	Ediacaran to Terreneuvian	Ediacaran to Fortunian	NA	NA	Sub-trilobitic	unknown	NA	Ed-L	570	550	540	Neoproterozoic to earliest Cambrian group	Mazumdar & Strauss (2006)	Cozzi et al. (2012)	NA	NA	NA	NA	NA	-34.8	39.9467	22.7	9.00806	-10	57.4444	98	35.5722	-15.264	53.7304	171.479	61.4938	-11	56.7389	358
E324	LC-E07	Changqing	Zhushadong	NA	Lushan Henan Province	China	33.8	113	E	2	Gypsum	1	Shallow shelf	N China	Cambrian	2	3	Lower	Tsanglangpuan	Megapalaeolenus	MISSING	NA	L	516	515	514	Xinji gypsum deposit in Zhushadong; see also LC-E30	Boucot et al. (2013)	Liu Yin-huan et al. (1991)	Xiang Li-wen (1981)	Wang et al. (2013)	Liu Qun et al. (1994)	NA	NA	-14	54.6222	328.1	116.746	NA	NA	NA	NA	-7.07966	59.5049	161.899	58.1145	-20	50.3889	288
E325	LC-E10	Changqing	Zhushadong	NA	Lushan Henan Province	China	33.8	113	E	2	Halite	1	Shallow shelf	N China	Cambrian	2	3	Lower	Tsanglangpuan	Megapalaeolenus	MISSING	NA	L	516	515	514	Xinji gypsum deposit in Zhushadong	Boucot et al. (2013)	Liu Yin-huan et al. (1991)	Xiang Li-wen (1981)	Wang et al. (2013)	NA	NA	NA	-14	54.6222	328.1	116.746	NA	NA	NA	NA	-7.07966	59.5049	161.899	58.1145	-20	50.3889	288
E326	LC-E13	Changqing	Zhushadong	NA	Lushan Henan Province	China	33.8	113	E	2	Gypsiferous breccia	1	Shallow shelf	N China	Cambrian	2	3	Lower	Tsanglangpuan	Megapalaeolenus	MISSING	NA	L	516	515	514	Xinji gypsum deposit in Zhushadong	Boucot et al. (2013)	Liu Yin-huan et al. (1991)	Xiang Li-wen (1981)	Wang et al. (2013)	NA	NA	NA	-14	54.6222	328.1	116.746	NA	NA	NA	NA	-7.07966	59.5049	161.899	58.1145	-20	50.3889	288
E328	NA	Hormuz	Lalun	Member 4	Section ESH-4 Alborz Mountains	Iran	34.5	57	E	2	Evaporite casts	0.75	Shallow shelf	West Gondwana	Cambrian	2	4	undivided	undivided	unknown	unknown	NA	L	521	512	509	Facies association D1 in upper part of formation.	Bayet-Goll et al. (2018)	Geyer et al. (2014)	Bayet-Goll & Daraei (2020)	NA	NA	NA	NA	-39.3	36.7717	351.7	125.072	-17.9	51.8706	105.5	38.2181	-11.7411	56.216	160.908	57.7649	-7	59.5611	331
E329	NA	Hormuz	Lalun	Member 4	Section ESH-3 Alborz Mountains	Iran	34.5	57	E	2	Evaporite casts	0.75	Shallow shelf	West Gondwana	Cambrian	2	4	undivided	undivided	unknown	unknown	NA	L	521	512	509	Facies association D1 in upper part of formation.	Bayet-Goll et al. (2018)	Geyer et al. (2014)	Bayet-Goll & Daraei (2020)	NA	NA	NA	NA	-39.3	36.7717	351.7	125.072	-17.9	51.8706	105.5	38.2181	-11.7411	56.216	160.908	57.7649	-7	59.5611	331
E330	NA	Hormuz	Lalun	Member 4	Section ESH-1 Alborz Mountains	Iran	34.5	57	E	2	Evaporite casts	0.75	Shallow shelf	West Gondwana	Cambrian	2	4	undivided	undivided	unknown	unknown	NA	L	521	512	509	Facies association D1 in upper part of formation.	Bayet-Goll et al. (2018)	Geyer et al. (2014)	Bayet-Goll & Daraei (2020)	NA	NA	NA	NA	-39.3	36.7717	351.7	125.072	-17.9	51.8706	105.5	38.2181	-11.7411	56.216	160.908	57.7649	-7	59.5611	331
E342	LC-E02	Tata	Tislit	NA	Jbel Sarhro eastern High Atlas	Morocco	31	-7	E	2	Halite pseudomorphs	0.75	Shallow shelf	West Gondwana	Cambrian	2	3	Issendalian	NA	unknown	unknown	NA	L	521	518	515	Correlative of the Tiout Member?	Boucot et al. (2013)	Landing et al. (1998)	Geyer & Landing (2006)	Geyer (1989)	Buggisch et al. (1979)	Maloof et al. (2010) [Geology]	NA	-75.1	11.5128	256.6	91.5228	-4.4	61.3956	167.7	60.1608	-64.8128	18.771	114.955	41.5537	-55	25.6944	296
G001	NA	NA	Hardeberga	Tobisvik	Southern Sweden	Sweden	55.5	12.3	G	3	Freeze breccia	0.5	Continental plain	Baltica	Cambrian	Terreneuvian	2	NA	Dominopolian	Rusophycus	Skiagia ornata-Fimbriaglomerella membrana	NA	L	529	521	514	"uppermost beds of the Hardeberga Sandstone" Lindstrom 1972, likely Tobisvik Member of Nielsen & Schovsbo 2007; pretrilobitic, probably Rusophycus Zone	Boucot et al. (2013)	Lindstrom (1972)	Nielsen & Schovsbo (2007)	Nielsen & Schovsbo (2011)	NA	NA	NA	-37.2	38.2533	253.8	90.535	-69	15.8167	260	92.7222	-40.0815	36.2203	329.996	117.415	-38	37.6889	234
G002	NA	NA	Hardeberga	Tobisvik	Southern Sweden	Sweden	55.5	12.3	G	3	Ice-push structures	0.5	Continental plain	Baltica	Cambrian	Terreneuvian	2	NA	Dominopolian	Rusophycus	Skiagia ornata-Fimbriaglomerella membrana	NA	L	529	521	514	"uppermost beds of the Hardeberga Sandstone" Lindstrom 1972, likely Tobisvik Member of Nielsen & Schovsbo 2007; pretrilobitic, probably Rusophycus Zone	Boucot et al. (2013)	Lindstrom (1972)	Nielsen & Schovsbo (2007)	Nielsen & Schovsbo (2011)	NA	NA	NA	-37.2	38.2533	253.8	90.535	-69	15.8167	260	92.7222	-40.0815	36.2203	329.996	117.415	-38	37.6889	234
G004	NA	Ratcliffe Brook	Chapel Island	Mystery Lake	Hanford Brook East New Brunswick	Canada	45.5	-65.6	G	3	Diamictite	0.75	Deep shelf	Avalonia	Cambrian	Terreneuvian to 2	2 to 3	Placentian	undivided	Rusophycus?	Skiagia ornata-Fimbriaglomerella membranacea	Sunnaginia imbricata to Camenella baltica	L	529	520	514	Hanford Brook East section	Boucot et al. (2013)	Landing & MacGabhann (2010)	Palacios et al. (2011)	Johnson et al. (2019)	NA	NA	NA	-59.2	22.7311	176	63.0889	-71.5	14.0528	159.9	57.4092	-70.6324	14.6649	298.165	106.186	-68	16.5222	265
G005	NA	Fersiga	NA	NA	Taoudenni Basin West Africa	Algeria	14	-12	G	3	Tillite	1	Continental plain	West Gondwana	Ediacaran to Cambrian	Ediacaran to Terreneuvian	Ediacaran to Fortunian	Ediacaran to Cordubian	NA	Sub-trilobitic	MISSING	NA	Ed-L	568	541	521	Age uncertain, could be Ediacaran, likely earliest Cambrian.	Boucot et al. (2013)	Bertrand-Sarfati et al. (1995)	Chumakov (2007)	NA	NA	NA	NA	-76.3	10.6661	174.3	62.4892	-2.3	62.8772	156.3	56.1392	-77.6333	9.72542	155.545	55.8727	-62	20.7556	297
L010	NA	NA	Amundei Shelomo	NA	North Sheoret Israel-North Africa	Israel	29.6	34.9	L	4	Kaolinite	1	Continental plain	West Gondwana	Cambrian	Terreneuvian	Fortunian	NA	NA	MISSING	MISSING	NA	L	541	540	529	Age uncertainty; underlies Skolithos sandstones; note conflicting possibly contemporaneous diamictite evidence	Boucot et al. (2013)	Avigad et al. (2005)	NA	NA	NA	NA	NA	-57.1	24.2128	347.8	123.696	-24	47.5667	131	47.2139	-33.8159	40.641	142.666	51.3295	-24	47.5667	325
L011	NA	NA	Amundei Shelomo	NA	North Sheoret Israel-North Africa	Israel	29.6	34.9	L	4	Ordered illite-smectite after smectite	1	Continental plain	West Gondwana	Cambrian	Terreneuvian	Fortunian	NA	NA	MISSING	MISSING	NA	L	541	540	529	Age uncertainty; underlies Skolithos sandstones; note conflicting possibly contemporaneous diamictite evidence	Boucot et al. (2013)	Avigad et al. (2005)	NA	NA	NA	NA	NA	-57.1	24.2128	347.8	123.696	-24	47.5667	131	47.2139	-33.8159	40.641	142.666	51.3295	-24	47.5667	325
L012	LC-K91	MISSING	MISSING	MISSING	Hassi Messaoud Borehole	Algeria	32	6	L	4	Kaolinite	1	Shallow shelf	West Gondwana	Cambrian	unknown	unknown	unknown	unknown	unknown	unknown	NA	L	540	520	480	Age uncertain; early Cambrian reasonable (Boucot et al.)	Boucot et al. (2013)	Ferrero & Kubler (1964)	NA	NA	NA	NA	NA	-80.2	7.91444	296.9	105.74	-14	54.6222	151	54.2694	-55.3919	25.4179	126.971	45.7927	-45	32.75	305
L022	NA	NA	Herreria	Upper/Barrios	Barrios de Luna Cantabrian Mountains	Spain	42.83	-5.87	L	4	Illite-smectite clays with Fe-OOH & kaolinite-rich palaeosol	1	Continental plain	Iberia	Cambrian	2	4	Bilbilian	Lower	MISSING	Volkovia dentifera-Liepaina plana	NA	L	521	511	509	Upper Member sometimes called Barrios Member or Barrios Beds; lower member is upper Ovetian, upper member probably Bilbilian; may correlate with Hupeolenus to Morocconus notabilis zones.	Alvaro et al. (2003)	Vidal et al. (1999)	Gozalo et al. (2003)	Alvaro et al. (2016)	Alvaro et al. (2000b)	NA	NA	-69.7	15.3228	277.2	98.79	11.7	72.755	176.9	63.4064	-53.838	26.5143	106.31	38.5039	-44	33.4556	294
L023	NA	NA	Flathead Sandstone	NA	Fishtrap Lake Sanders County Montana	USA	47.86	-115.2	L	4	Humid fluvisols	1	Continental plain	Laurentia	Cambrian	Terreneuvian	Fortunian	Begadean	NA	Sub-trilobitic	NA	NA	L	545	540	521	Basal Flathead Sandstone directly overlying the Mesoproterozoic Belt Supergroup; fluvisols associated with tropical humid climate	Retallack (2013)	NA	NA	NA	NA	NA	NA	10	71.5556	212	75.7889	10	71.5556	240	85.6667	0	64.5	276	98.3667	7	69.4389	194
O007	NA	NA	Cadiz	NA	California	USA	34.5	-115.5	O	5	Oolitic limestone	1	Shallow shelf	Laurentia	Cambrian	2 to Miaolingian	4 to Wuliuan	Waucoban to Lincolnian	Dyerian to Delamarian	Olenellus to Glossopleura	MISSING	NA	L-M	514	509	508	Spans Lower-Middle Cambrian	Boucot et al. (2013)	Foster (1994)	NA	NA	NA	NA	NA	10	71.5556	207	74.025	9.8	71.4144	226.9	81.0453	0.332727	64.7348	262.633	93.6512	7	69.4389	175
O008	NA	Gonnesa	San Giovanni	NA	SW Sardinia	Italy	39	8.75	O	5	Oolitic limestone	1	Shallow shelf	West Gondwana	Cambrian	2	4	Marianian to Bilbilian	NA	unknown	unknown	NA	L	521	512	509	NA	Cocozza & Gandin (1990)	Alvaro et al. (2000a)	Elicki & Wotte (2003)	NA	NA	NA	NA	-72.8	13.1356	252.8	90.1822	12	72.9667	172	61.6778	-50.7041	28.7254	114.237	41.3003	-36	39.1	307
O009	NA	Gonnesa	Santa Barbara	NA	SW Sardinia	Italy	39	8.75	O	5	Oolitic limestone	1	Shallow shelf	West Gondwana	Cambrian	2	4	Marianian	NA	unknown	unknown	NA	L	521	512	509	NA	Cocozza & Gandin (1990)	Alvaro et al. (2000a)	Elicki & Wotte (2003)	NA	NA	NA	NA	-72.8	13.1356	252.8	90.1822	12	72.9667	172	61.6778	-50.7041	28.7254	114.237	41.3003	-36	39.1	307
O011	NA	Nebida	Punta Manna	NA	SW Sardinia	Italy	39	8.75	O	5	Oolitic limestone	1	Shallow shelf	West Gondwana	Cambrian	2	4	Marianian	NA	unknown	unknown	NA	L	521	514	509	NA	Cocozza & Gandin (1990)	Alvaro et al. (2000a)	Elicki & Wotte (2003)	NA	NA	NA	NA	-72.8	13.1356	252.8	90.1822	12	72.9667	172	61.6778	-50.7041	28.7254	114.237	41.3003	-36	39.1	307
O012	NA	Tata	Lemdad	NA	Le I Lemdad Syncline central High Atlas	Morocco	30.8	-8.25	O	5	Oolitic limestone	1	Shallow shelf	West Gondwana	Cambrian	2	3	Issendalian	NA	Daguinaspis	unknown	NA	L	521	517	515	NA	Landing et al. (1998)	Geyer & Landing (2006)	Geyer (1989)	NA	NA	NA	NA	-74.4	12.0067	252.7	90.1469	2	65.9111	170	60.9722	-65.7149	18.1345	113.316	40.9753	-56	24.9889	293
O013	NA	Tata	Amouslek	upper	Stop 17 Timoulaye Izder	Morocco	29.2	-9.6	O	5	Oolitic limestone	1	Shallow shelf	West Gondwana	Cambrian	2	3	Issendalian	NA	Daguinaspis	unknown	NA	L	521	517	516	Occurs throughout the upper part of the formation.	Landing et al. (1998)	Geyer & Landing (2006)	Maloof et al. (2010) [Geology]	NA	NA	NA	NA	-75	11.5833	245	87.4306	1.5	65.5583	170	60.9722	-67.6594	16.7625	113.858	41.1664	-58	23.5778	292
O014	NA	Hawker	Mernmerna	NA	MOG section Arrowie Basin South Australia	Australia	-30.7	139.2	O	5	Oolitic limestone	1	Shallow shelf	East Gondwana	Cambrian	2	3	undivided	undivided	Paradabiella huoi to Pararaia bunyerooensis	Assemblage 5 to 6	Dailyatia odyssei	L	521	516	514	South of Moro Gorge	Betts et al. (2016)	Jago et al. (2018)	Betts et al. (2018)	NA	NA	NA	NA	2	65.9111	44.5	16.6986	-6	60.2667	60	22.1667	13.5445	74.0564	198.802	71.1329	12	72.9667	32
O015	NA	Tata	Tislit	NA	Hmam and Tislit-n-Tamasine Ouzazate	Morocco	30.8	-7.2	O	5	Oolitic limestone	1	Shallow shelf	West Gondwana	Cambrian	2	3	Issendalian	NA	unknown	unknown	NA	L	521	518	515	NA	Boucot et al. (2013)	Landing et al. (1998)	Geyer & Landing (2006)	Geyer (1989)	Maloof et al. (2010) [Geology]	NA	NA	-74.6	11.8656	255.1	90.9936	2	65.9111	170	60.9722	-65.0759	18.5853	114.988	41.5652	-55	25.6944	296
O016	NA	Tata	Igoudine	Tiout	Tiout Section Anti-Atlas	Morocco	30.4	-8.7	O	5	Oolitic limestone	1	Shallow shelf	West Gondwana	Cambrian	2	3	Issendalian	NA	Eofallotaspis to Fallotaspis tazemmourtensis	MISSING	NA	L	521	519	515	Black ooidal & oncoidal limestones	Landing et al. (1998)	Monninger (1979)	Geyer & Landing (2006)	Maloof et al. (2010) [GSA Bull.]	NA	NA	NA	-74.7	11.795	250.7	89.4414	2	65.9111	170	60.9722	-66.2426	17.7622	113.331	40.9808	-55	25.6944	294
O017	NA	Hawker	Ajax Limestone	NA	AJX-N section Mt Scott Flinders Ranges South Australia	Australia	-30.6	138.3	O	5	Oolitic limestone	1	Shallow shelf	East Gondwana	Cambrian	Terreneuvian to 2	2 to 3	undivided	undivided	Sub-trilobitic to Parabadiella huoi	unknown	Micrina etheridgei	L	525	521	520	NA	Betts et al. (2016)	Alexander et al. (2001)	Jago et al. (2018)	NA	NA	NA	NA	2	65.9111	44.5	16.6986	-6	60.2667	60	22.1667	13.5445	74.0564	198.802	71.1329	12	72.9667	32
O018	NA	Hawker	Lower Wilkawilina Limestone	Mt Mantell	MORO section Arrowie Basin South Australia	Australia	-30.7	139.2	O	5	Oolitic limestone	1	Shallow shelf	East Gondwana	Cambrian	Terreneuvian	2	undivided	undivided	Sub-trilobitic	Assemblage 4	Sub-Kulparina rostrata to Kulparina rostrata	L	529	524	521	NA	Betts et al. (2016)	Alexander et al. (2001)	Jago et al. (2018)	Betts et al. (2018)	NA	NA	NA	2	65.9111	44.5	16.6986	-6	60.2667	60	22.1667	13.5445	74.0564	198.802	71.1329	12	72.9667	32
O021	NA	NA	Saint-Jean-de-la-Riviere	NA	Carteret	France	49.4	-1.77	O	5	Oolitic limestone	1	Shallow shelf	Armorica	Cambrian	2	3	Ovetian	NA	Eofallotapsis to Fallotapsis tazemmourtensis	unknown	NA	L	521	519	516	Radial and radial-concentric ooids	Poncet (1984)	Alvaro et al. (2000a)	NA	NA	NA	NA	NA	-65.2	18.4978	294.1	104.752	17	76.4944	174.9	62.7008	-50.5861	28.8087	102.324	37.0976	-35	39.8056	298
O023	NA	Changqing	Mantou	Upper	Jinan section Shandong Province	China	36.35	116.7	O	5	Oolitic limestone	1	Shallow shelf	N China	Cambrian	2 to Miaolingian	4 to Wuliuan	Middle	Maochuangian to Hsuchuangian	Yaojiayuella to Bailiella	MISSING	NA	L-M	510	509	505	Traditional Middle Cambrian now considered uppermost Series 2 to Miaolingian	Chough et al. (2010)	NA	NA	NA	NA	NA	NA	-14	54.6222	334.4	118.969	NA	NA	NA	NA	-3.136	62.2874	162.239	58.2345	-20	50.3889	292
O028	NA	NA	Shipai	NA	Aijahe Three Gorges	China	30.77	111	O	5	Oolitic limestone	1	Shallow shelf	S China	Cambrian	2	3	Lower	Canglangpu	MISSING	MISSING	NA	L	518	515	509	Lower Botomian?	Ishikawa et al. (2014)	NA	NA	NA	NA	NA	NA	-4.6	61.2544	359.9	127.965	3.2	66.7578	22	8.76111	26.1	82.915	158.7	56.9858	11	72.2611	346
O029	NA	NA	Tianheban	NA	Aijahe Three Gorges	China	30.77	111	O	5	Oolitic limestone	1	Shallow shelf	S China	Cambrian	2	4	Lower	Canglangpu to Longwangmiao	MISSING	MISSING	NA	L	516	514	509	Upper Botomian?	Ishikawa et al. (2014)	NA	NA	NA	NA	NA	NA	-4.6	61.2544	359.9	127.965	3.2	66.7578	22	8.76111	26.1	82.915	158.7	56.9858	11	72.2611	346
O030	NA	NA	Lancara	upper	Valdore Cantabrian Platform	Spain	42.87	-5.17	O	5	Oolitic limestone	1	Shallow shelf	Iberia	Cambrian	2	4	Bilbilian	Upper	MISSING	NA	NA	L	514	509	509	Lowermost upper member, considered to be lower Cambrian	Alvaro et al. (2000a)	Alvaro et al. (2000b)	Gozalo et al. (2003)	Alvaro et al. (2016)	NA	NA	NA	-69.7	15.3228	277.2	98.79	11.7	72.755	176.9	63.4064	-53.838	26.5143	106.31	38.5039	-44	33.4556	294
O031	NA	NA	Vegadeo	NA	West Asturian-Leonense	Spain	43.52	-7.3	O	5	Oolitic limestone	1	Shallow shelf	Iberia	Cambrian	2 to Miaolingian	4 to Wuliuan	Marianian to Caesaragustan	NA	Widespread	Widespread	NA	L-M	515	514	505	Correlated with middle of Sectigena Zone of Moroccan Cambrian	Alvaro et al. (2000a)	Gozalo et al. (2003)	NA	NA	NA	NA	NA	-69	15.8167	278.5	99.2486	11.7	72.755	175.9	63.0536	-54.0286	26.3798	104.844	37.9867	-43	34.1611	296
O032	NA	Hawker	Lower Wilkawilina Limestone	Mt Mantell	10MS-W Arrowie Basin South Australia	Australia	-31.3	138.9	O	5	Oolitic limestone	1	Shallow shelf	East Gondwana	Cambrian	Terreneuvian	2	undivided	undivided	Sub-trilobitic	unknown	Sub-Kulparina rostrata	L	529	524	521	NA	Betts et al. (2016)	Jago et al. (2018)	NA	NA	NA	NA	NA	1.9	65.8406	44.5	16.6986	-6	60.2667	60	22.1667	13.5445	74.0564	198.802	71.1329	12	72.9667	32
O033	NA	Hawker	Mernmerna	NA	10MS-W Arrowie Basin South Australia	Australia	-31.3	138.9	O	5	Oolitic limestone	1	Shallow shelf	East Gondwana	Cambrian	2	3	undivided	undivided	unknown	unknown	Dailyatia odyssei	L	521	516	514	Top of 10MS-W section, Ten Mile South, SE Bunkers Graben	Betts et al. (2016)	Jago et al. (2018)	Betts et al. (2018)	NA	NA	NA	NA	1.9	65.8406	44.5	16.6986	-6	60.2667	60	22.1667	13.5445	74.0564	198.802	71.1329	12	72.9667	32
O034	NA	Hawker	Lower Wilkawilina Limestone	Mt Mantell	BALC Arrowie Basin South Australia	Australia	-31.2	138.9	O	5	Oolitic limestone	1	Shallow shelf	East Gondwana	Cambrian	Terreneuvian	2	undivided	undivided	Sub-trilobitic	unknown	Sub-Kulparina rostrata to Kulparina rostrata	L	529	524	521	NA	Betts et al. (2016)	Jago et al. (2018)	NA	NA	NA	NA	NA	1.9	65.8406	44.5	16.6986	-6	60.2667	60	22.1667	13.5445	74.0564	198.802	71.1329	12	72.9667	32
O035	NA	Normanville	Wangkonda	NA	WANG-S section Adelaide Geocline South Australia	Australia	-35.38	138.45	O	5	Oolitic limestone	1	Shallow shelf	East Gondwana	Cambrian	Terreneuvian	2	undivided	undivided	Sub-trilobitic	unknown	Sub-Kulparina rostrata	L	529	526	521	NA	Betts et al. (2016)	Jago et al. (2018)	NA	NA	NA	NA	NA	1.7	65.6994	44.3	16.6281	-6	60.2667	60	22.1667	13.5445	74.0564	198.802	71.1329	12	72.9667	32
O036	NA	Normanville	Sellick Hill	lower	WANG section Adelaide Geocline South Australia	Australia	-35.34	138.47	O	5	Oolitic limestone	1	Shallow shelf	East Gondwana	Cambrian	Terreneuvian	2	undivided	undivided	Sub-trilobitic	unknown	Sub-Kulparina rostrata	L	529	525	521	In Facies A in the lower part of the formation.	Betts et al. (2018)	NA	NA	NA	NA	NA	NA	1.7	65.6994	44.3	16.6281	-6	60.2667	60	22.1667	13.5445	74.0564	198.802	71.1329	12	72.9667	32
O037	NA	Normanville	Wangkonda	NA	WANG section Adelaide Geocline South Australia	Australia	-35.34	138.47	O	5	Oolitic limestone	1	Shallow shelf	East Gondwana	Cambrian	Terreneuvian	2	undivided	undivided	Sub-trilobitic	unknown	Sub-Kulparina rostrata	L	529	526	521	NA	Betts et al. (2016)	Jago et al. (2018)	NA	NA	NA	NA	NA	1.7	65.6994	44.3	16.6281	-6	60.2667	60	22.1667	13.5445	74.0564	198.802	71.1329	12	72.9667	32
O038	NA	Arroyo del Soldado	Cerro Victoria	Unit D	Section B	Uruguay	-33.6	-55.4	O	5	Oolitic dolarenite	1	Shallow shelf	West Gondwana	Cambrian	Terreneuvian	Fortunian	NA	NA	Sub-trilobitic	MISSING	NA	L	575	535	535	Sub-trilobitic; Cambrian trace fossils and above disappearance of Ediacaran fauna	Sprechmann et al. (2004)	Gaucher et al. (2007)	Blanco et al. (2009)	NA	NA	NA	NA	-43.6	33.7378	95.1	34.5492	44	95.5444	130	46.8611	-40.4112	35.9877	220.124	78.655	-54	26.4	38
O039	NA	Arroyo del Soldado	Cerro Victoria	Unit B	Section A	Uruguay	-33.6	-55.5	O	5	Oolitic dolarenite	1	Shallow shelf	West Gondwana	Cambrian	Terreneuvian	Fortunian	NA	NA	Sub-trilobitic	MISSING	NA	L	575	535	535	Sub-trilobitic; Cambrian trace fossils and above disappearance of Ediacaran fauna	Sprechmann et al. (2004)	Gaucher et al. (2007)	Blanco et al. (2009)	NA	NA	NA	NA	-43.6	33.7378	95.1	34.5492	44	95.5444	130	46.8611	-40.4112	35.9877	220.124	78.655	-54	26.4	38
O040	NA	Arroyo del Soldado	Cerro Victoria	Unit A	Section A	Uruguay	-33.6	-55.5	O	5	Oolitic dolarenite	1	Shallow shelf	West Gondwana	Cambrian	Terreneuvian	Fortunian	NA	NA	Sub-trilobitic	MISSING	NA	L	575	535	535	Sub-trilobitic; Cambrian trace fossils and above disappearance of Ediacaran fauna	Sprechmann et al. (2004)	Gaucher et al. (2007)	Blanco et al. (2009)	NA	NA	NA	NA	-43.6	33.7378	95.1	34.5492	44	95.5444	130	46.8611	-40.4112	35.9877	220.124	78.655	-54	26.4	38
O042	NA	Bambui	Lagoa do Jacare	NA	Januaria section northern Sao Francisco Basin	Brazil	-15.5	-44.3	O	5	Oolitic calcarenite	1	Shallow shelf	West Gondwana	Cambrian	Terreneuvian	Fortunian to 2	NA	NA	Sub-trilobitic	MISSING	NA	L	560	538	521	NA	Caetano-Filho et al. (2019)	NA	NA	NA	NA	NA	NA	-66	17.9333	91	33.1028	27.5	83.9028	143.6	51.6589	-56.2	24.8478	197.9	70.8147	-67.1	17.1572	4
O043	NA	Bambui	Serra de Santa Helena	NA	Santa Maria da Vitoria section northern Sao Francisco Basin	Brazil	-15	-44.3	O	5	Oolitic grainstone	1	Shallow shelf	West Gondwana	Ediacaran to Cambrian	Ediacaran to Terreneuvian	Ediacaran to 2	NA	NA	Sub-trilobitic	MISSING	NA	Ed-L	560	541	521	NA	Caetano-Filho et al. (2019)	NA	NA	NA	NA	NA	NA	-66	17.9333	91	33.1028	27.5	83.9028	143.6	51.6589	-56.2	24.8478	197.6	70.7089	-67.1	17.1572	4
O044	NA	Bambui	Sete Lagoas	NA	Well 1 section southern Sao Francisco Basin	Brazil	-19	-45	O	5	Oolitic limestone	1	Shallow shelf	West Gondwana	Ediacaran to Cambrian	Ediacaran to Terreneuvian	Ediacaran to 2	NA	NA	Sub-trilobitic	MISSING	NA	Ed-L	635	560	530	NA	Caetano-Filho et al. (2019)	NA	NA	NA	NA	NA	NA	-64	19.3444	89	32.3972	30.8	86.2311	137.5	49.5069	-53.6	26.6822	201	71.9083	-66.3	17.7217	10
O045	NA	Bambui	Sete Lagoas	NA	Arcos section southern Sao Francisco Basin	Brazil	-20	-46	O	5	Oolitic calcarenite	1	Shallow shelf	West Gondwana	Ediacaran to Cambrian	Ediacaran to Terreneuvian	Ediacaran to 2	NA	NA	Sub-trilobitic	MISSING	NA	Ed-L	635	560	530	NA	Caetano-Filho et al. (2019)	NA	NA	NA	NA	NA	NA	-63	20.05	89.5	32.5736	31.8	86.9367	136.8	49.26	-52.7	27.3172	202.1	72.2964	-66.5	17.5806	11.5
O046	NA	Hawker	Woodendinna Dolostone	NA	WAR section Warragee Bore central Flinders Ranges South Australia	Australia	-31	138.8	O	5	Oolitic limestone	1	Shallow shelf	East Gondwana	Cambrian	Terreneuvian	2	undivided	undivided	Sub-trilobitic	unknown	Sub-Kulparina rostrata	L	529	527	521	NA	Betts et al. (2016)	Alexander et al. (2001)	Betts et al. (2018)	NA	NA	NA	NA	2	65.9111	44.5	16.6986	-6	60.2667	60	22.1667	13.5445	74.0564	198.802	71.1329	12	72.9667	32
O047	NA	Marla	Ouldburra	NA	Manya 6 drillhole eastern Officer Basin South Australia	Australia	-28.1	134.1	O	5	Oolitic limestone	1	Shallow shelf	East Gondwana	Cambrian	Terreneuvian to 2	2 to 3	undivided	undivided	Sub-trilobitic to Parabadiella huoi	Assemblage 3 to 5	NA	L	525	521	520	Correlated to Todd River Fm (Alexander et al. 2001)	Kovalevych et al. (2006)	Alexander et al. (2001)	NA	NA	NA	NA	NA	2	65.9111	38	14.4056	-6	60.2667	65	23.9306	16	75.7889	192	68.7333	15	75.0833	26
O048	NA	Tata	Amouslek	NA	Tiout Section Anti-Atlas	Morocco	30.4	-8.7	O	5	Black oolitic limestone	1	Shallow shelf	West Gondwana	Cambrian	2	3	Issendalian	NA	Fallotaspis tazemmourtensis to Daguinaspis	unknown	NA	L	521	518	516	NA	Geyer & Landing (2006)	NA	NA	NA	NA	NA	NA	-74.7	11.795	250.7	89.4414	2	65.9111	170	60.9722	-66.2426	17.7622	113.331	40.9808	-55	25.6944	294
O049	NA	Tata	Lemdad	NA	Le I Lemdad Syncline central High Atlas	Morocco	30.8	-8.25	O	5	Oolitic limestone	1	Shallow shelf	West Gondwana	Cambrian	2	4	Banian	NA	Antatlasia guttapluviae	unknown	NA	L	521	517	515	NA	Geyer & Landing (2006)	NA	NA	NA	NA	NA	NA	-74.4	12.0067	252.7	90.1469	2	65.9111	170	60.9722	-65.7149	18.1345	113.316	40.9753	-56	24.9889	293
O050	NA	Tata	Lemdad	NA	Le I Lemdad Syncline central High Atlas	Morocco	30.8	-8.25	O	5	Oolitic limestone	1	Shallow shelf	West Gondwana	Cambrian	2	3	Issendalian	NA	Fallotaspis tazemmourtensis	unknown	NA	L	521	519	515	NA	Geyer & Landing (2006)	NA	NA	NA	NA	NA	NA	-74.4	12.0067	252.7	90.1469	2	65.9111	170	60.9722	-65.7149	18.1345	113.316	40.9753	-56	24.9889	293
O051	NA	Tata	Tislit	NA	Jbel Sarhro eastern High Atlas	Morocco	31	-7	O	5	Oolitic limestone	1	Shallow shelf	West Gondwana	Cambrian	2	3	Issendalian	NA	unknown	unknown	NA	L	521	518	515	Correlative of the Tiout Member?	Boucot et al. (2013)	Landing et al. (1998)	Geyer & Landing (2006)	Geyer (1989)	Buggisch et al. (1979)	Maloof et al. (2010) [Geology]	NA	-75.1	11.5128	256.6	91.5228	-4.4	61.3956	167.7	60.1608	-64.8128	18.771	114.955	41.5537	-55	25.6944	296
O056	NA	Changqing	Mantou	Upper	Jiulongshan section Laiwu area Shandong Province	China	36	117.7	O	5	Oolitic limestone	1	Shallow shelf	N China	Cambrian	2 to Miaolingian	4 to Wuliuan	Middle	Maochuangian to Hsuchuangian	Yaojiayuella to Bailiella	MISSING	NA	L-M	510	509	505	Traditional Middle Cambrian now considered uppermost Series 2 to Miaolingian	Chough et al. (2010)	NA	NA	NA	NA	NA	NA	-14	54.6222	334.4	118.969	NA	NA	NA	NA	-2.79283	62.5295	163.051	58.5206	-21	49.6833	292
O057	NA	Changqing	Mantou	Lower	Jiulongshan section Laiwu area Shandong Province	China	36	117.7	O	5	Oolitic limestone	1	Shallow shelf	N China	Cambrian	2	4	Lower	Lunwangmiaoan	Redlichia chinensis	MISSING	NA	L	514	510	509	NA	Chough et al. (2010)	NA	NA	NA	NA	NA	NA	-14	54.6222	334.4	118.969	NA	NA	NA	NA	-2.79283	62.5295	163.051	58.5206	-21	49.6833	292
O058	NA	Changqing	Zhushadong	unspecified	Jiulongshan section Laiwu area Shandong Province	China	36	117.7	O	5	Oolitic limestone	1	Shallow shelf	N China	Cambrian	2	3	Lower	Tsanglangpuan	Megapalaeolenus	MISSING	NA	L	516	515	514	NA	Chough et al. (2010)	NA	NA	NA	NA	NA	NA	-14	54.6222	334.4	118.969	NA	NA	NA	NA	-2.79283	62.5295	163.051	58.5206	-21	49.6833	292
O062	NA	NA	Pedroche	1	Arroyo de Pedroche 1 section Sierra de Cordoba	Spain	38	-4.8	O	5	Oolitic limestone	1	Shallow shelf	Iberia	Cambrian	2	3	Ovetian	Lower	Proabadiella to Serrania	Skiagia ornata-Fimbriaglomerella membranacea	NA	L	521	520	514	Dates from Linan et al. (2020); includes levels 2-7 in Linan et al. (2006).	Linan et al. (2006)	Linan et al. (2020)	NA	NA	NA	NA	NA	-70	15.1111	267	95.1917	8.5	70.4972	177	63.4417	-58	23.5778	112	40.5111	-44	33.4556	291
O063	NA	NA	Pedroche	1	Arroyo de Pedroche 1 section Sierra de Cordoba	Spain	38	-4.8	O	5	Oolitic limestone	1	Shallow shelf	Iberia	Cambrian	2	3	Ovetian	Lower to Upper	Eoredlichia	Skiagia ornata-Fimbriaglomerella membranacea	NA	L	521	517	514	Dates from Linan et al. (2020); includes levels 13-15 in Linan et al. (2006).	Linan et al. (2006)	Linan et al. (2020)	NA	NA	NA	NA	NA	-70	15.1111	267	95.1917	8.5	70.4972	177	63.4417	-58	23.5778	112	40.5111	-44	33.4556	291
O066	NA	Labrador	Forteau	Upper Limestone	DH NF-1B near Savage Cove Newfoundland	Canada	51.3	-56.7	O	5	Oolitic limestone	1	Shallow shelf	Laurentia	Cambrian	2	4	Waucoban	Dyerian	Bonnia-Olenellus	MISSING	NA	L	521	510	509	NA	Knight et al. (2017)	NA	NA	NA	NA	NA	NA	-26.5	45.8028	234.6	83.7617	-21	49.6833	260	92.7222	-36.5	38.7472	290	103.306	-24	47.5667	201
O067	NA	Falkenberg	Zwethau	Torgau	Doberlug well Brandenburg	Germany	52	14	O	5	Oolitic limestone	1	Shallow shelf	Armorica	Cambrian	2	3	Ovetian	lower	MISSING	MISSING	NA	L	521	518	514	Atdabanian-Botomian transition	Boucot et al. (2013)	Elicki (2007, GSA SP)	Elicki in Geyer et al. (2008)	Elicki (1999)	NA	NA	NA	-60.8	21.6022	306.6	109.162	24	81.4333	180	64.5	-40.5381	35.8981	105.565	38.241	-28	44.7444	306
O069	NA	NA	Ritter Bay	Archer Fiord	Section 179 near John Richardson Bay Ellesmere	Canada	80.3	-73.1	O	5	Oolitic limestone	1	Shallow shelf	Laurentia	Ediacaran to Cambrian	Ediacaran to Terreneuvian	Ediacaran to 2	Ediacaran to Begadean	NA	Sub-trilobitic	MISSING	NA	Ed-L	560	530	521	Variously referred to as Archer Fiord Formation, Member, or unnamed formation below the Ritter Bay Formation	Dewing et al. (2008)	NA	NA	NA	NA	NA	NA	-4.5	61.325	254	90.6056	4	67.3222	275	98.0139	-13	55.3278	312	111.067	-3	62.3833	220
[truncated: 1 more columns]

## Sheet: References
Short reference	Full reference
Alexander et al. (2001)	Alexander, E.M., Jago, J.B., Rozanov, A.Y. and Zhuravlev, Andrey Yu (eds). 2001. The Cambrian Biostratigraphy of the Stansbury Basin, South Australia. Transactions of the Palaeontological Institute, Russian Academy of Sciences282.
Allison & Russell (1985)	Allison, I. and Russell, M.J. 1985. Anhydrite discovered in the Fucoid Beds of Northwest Scotland. Journal of Sedimentary Research, 55, 917–918, https://doi.org/10.1306/212F8841-2B24-11D7-8648000102C1865D.
Alvaro et al. (1995)	Álvaro, J.J., Liñán, E. and Vennin, E. 1995. Palaeogeographical evolution within a passive margin with syndepositional faulting: The Marianian deposits (Lower Cambrian) of the Iberian Chains (NE Spain). Neues Jahrbuch für Geologie und Paläontologie - Monatshefte, 521–540, https://doi.org/10.1127/njgpm/1995/1995/521.
Alvaro et al. (2000a)	Álvaro, J.J., Rouchy, J.M., et al. 2000a. Evaporitic constraints on the southward drifting of the western Gondwana margin during Early Cambrian times. Palaeogeography, Palaeoclimatology, Palaeoecology, 160, 105–122, https://doi.org/10.1016/S0031-0182(00)00061-4.
Alvaro et al. (2000b)	Álvaro, J.J., Vennin, E., Moreno-Eiris, E., Perejón, A. and Bechstädt, T. 2000b. Sedimentary patterns across the Lower–Middle Cambrian transition in the Esla nappe (Cantabrian Mountains, northern Spain). Sedimentary Geology, 137, 43–61, https://doi.org/10.1016/S0037-0738(00)00134-2.
Alvaro et al. (2003)	Álvaro, J.J., Elicki, O., Geyer, G., Rushton, A.W.A. and Shergold, J.H. 2003. Palaeogeographical controls on the Cambrian trilobite immigration and evolutionary patterns reported in the western Gondwana margin. Palaeogeography, Palaeoclimatology, Palaeoecology, 195, 5–35, https://doi.org/10.1016/S0031-0182(03)00300-6.
Alvaro et al. (2014)	Álvaro, J.J., Benziane, F., Thomas, R., Walsh, G.J. and Abdelaziz, Y. 2014. Neoproterozoic–Cambrian stratigraphic framework of the Anti-Atlas and Ouzellagh promontory (High Atlas), Morocco. Journal of African Earth Sciences, 98, 19–33, https://doi.org/10.1016/j.jafrearsci.2014.04.026.
Alvaro et al. (2016)	Álvaro, J.J., Shields‐Zhou, G.A., Ahlberg, P., Jensen, S. and Palacios, T. 2016. Ediacaran–Cambrian phosphorites from the western margins of Gondwana and Baltica. Sedimentology, 63, 350–377, https://doi.org/10.1111/sed.12217.
Astini & Vaccari (1996)	Astini, R.A. and Vaccari, N.E. 1996. Sucesión evaporítica del Cambrico inferior de la Precordillera: significado geológico. Revista de la Asociacion Geologica Argentina, 51, 97–106.
Astini (1998)	Astini, R.A. 1998. Stratigraphical evidence supporting the rifting, drifting and collision of the Laurentian Precordillera terrane of western Argentina. Geological Society, London, Special Publications, 142, 11–33, https://doi.org/10.1144/GSL.SP.1998.142.01.02.
Avigad et al. (2005)	Avigad, D., Sandler, A., Kolodner, K., Stern, R.J., McWilliams, M., Miller, N. and Beyth, M. 2005. Mass-production of Cambro–Ordovician quartz-rich sandstone as a consequence of chemical weathering of Pan-African terranes: Environmental implications. Earth and Planetary Science Letters, 240, 818–826, https://doi.org/10.1016/j.epsl.2005.09.021.
Bayet-Goll & Daraei (2020)	Bayet‐Goll, A. and Daraei, M. 2020. Palaeoecological, sedimentological and stratigraphical insights into microbially induced sedimentary structures of the lower Cambrian successions of Iran. Sedimentology, n/a, https://doi.org/10.1111/sed.12745.
Bayet-Goll et al. (2018)	Bayet-Goll, A., Geyer, G. and Daraei, M. 2018. Tectonic and eustatic controls on the spatial distribution and stratigraphic architecture of late early Cambrian successions at the northern Gondwana margin: The siliciclastic-carbonate successions of the Lalun Formation in central Iran. Marine and Petroleum Geology, 98, 199–228, https://doi.org/10.1016/j.marpetgeo.2018.08.002.
Bechstadt & Boni (1989)	Bechstadt, T. and Boni, M. 1989. Tectonic control on the formation of a carbonate platform: The Cambrian of southwestern Sardinia. In: Society of Economic Paleontologists and Mineralogists. Special Publication44, 107–122.
Benavides (1968)	Benavides, V. 1968. Saline deposits of South America. In: Geological Society of America. Special Paper88, 249–290.
Benssaou & Hamoumi (2001)	Benssaou, M. and Hamoumi, N. 2001. The western Anti-Atlas of Morocco: sedimentological and palæogeographical formation studies in the Early Cambrian. Journal of African Earth Sciences, 32, 351–372, https://doi.org/10.1016/S0899-5362(01)90102-2.
Bertrand-Sarfati et al. (1995)	Bertrand-Sarfati, J., Moussine-Pouchkine, A., Amard, B. and Ahmed, A.A.K. 1995. First Ediacaran fauna found in western Africa and evidence for an Early Cambrian glaciation. Geology, 23, 133–136, https://doi.org/10.1130/0091-7613(1995)023<0133:FEFFIW>2.3.CO;2.
Betts et al. (2016)	Betts, M.J., Paterson, J.R., Jago, J.B., Jacquet, S.M., Skovsted, C.B., Topper, T.P. and Brock, G.A. 2016. A new lower Cambrian shelly fossil biostratigraphy for South Australia. Gondwana Research, 36, 176–208, https://doi.org/10.1016/j.gr.2016.05.005.
Betts et al. (2018)	Betts, M.J., Paterson, J.R., et al. 2018. Early Cambrian chronostratigraphy and geochronology of South Australia. Earth-Science Reviews, 185, 498–543, https://doi.org/10.1016/j.earscirev.2018.06.005.
BGMRQP (1991)	Bureau of Geology and Mineral Resources of Qinghai Province. 1991. Regional Geology of Qinghai Province. Geological Memoirs of Ministry of Geology and Mineral Resources1(24).
Blanco et al. (2009)	Blanco, G., Rajesh, H.M., Gaucher, C., Germs, G.J.B. and Chemale, F. 2009. Provenance of the Arroyo del Soldado Group (Ediacaran to Cambrian, Uruguay): Implications for the paleogeographic evolution of southwestern Gondwana. Precambrian Research, 171, 57–73, https://doi.org/10.1016/j.precamres.2009.03.003.
Bordonaro (2003)	Bordonaro, O.L. 2003. Review of the Cambrian Stratigraphy of the Argentine Precordillera. Geologica Acta, 1, 11–22, https://doi.org/10.1344/105.000001589.
Boserio et al. (1994)	Boserio, I.M., Kapellos, C. and Priebe, H. 1994. Cambro-Ordovician tectonostratigraphy and plays in the South Oman Salt Basin. In: GEO ’94: The Middle East Petroleum Geosciences – Gulf Metrolink. 203–213.
Boucot et al. (2013)	Boucot, A.J., Xu, C., Scotese, C.R. and Morley, R.J. 2013. Phanerozoic Paleoclimate: An Atlas of Lithologic Indicators of Climate, 1st ed. SEPM Concepts in Sedimentology and Paleontology11.
Brooks (1955)	Brooks, H.K. 1955. Clastic casts of halite crystal imprints from the Rome Formation (Cambrian) of Tennessee. Journal of Sedimentary Petrology, 25, 67–71.
Buggisch et al. (1979)	Buggisch, W., Marzela, C. and Hügel, P. 1979. Die fazielle und paläogeographische Entwicklung der infrakambrischen bis ordovizischen Sedimente im Mittleren Antiatlas um Agdz (S-Marokko). Geologische Rundschau, 68, 195–224, https://doi.org/10.1007/BF01821128.
Caetano-Filho et al. (2019)	Caetano-Filho, S., Paula-Santos, G.M., et al. 2019. Sequence stratigraphy and chemostratigraphy of an Ediacaran-Cambrian foreland-related carbonate ramp (Bambuí Group, Brazil). Precambrian Research, 331, 105365, https://doi.org/10.1016/j.precamres.2019.105365.
CGRSCY (1978)	Compiling Group of the Regional Stratigraphic Chart of Yunnan. 1978. Regional Stratigraphy Chart of Southwest China (Yunnan).
Chaye d'Albission & Guillou (1988)	Chaye d’Albission, M. and Guillou, J.J. 1988. Conditions de genese et comportement mecanique des magnesites spathiques antejurassiques au cours de leur histoire geologique. Bulletin de la Société Géologique de France, IV, 871–877, https://doi.org/10.2113/gssgfbull.IV.5.871.
Chough et al. (2010)	Chough, S.K., Lee, H.S., et al. 2010. Cambrian stratigraphy of the North China Platform: revisiting principal sections in Shandong Province, China. Geosciences Journal, 14, 235–268, https://doi.org/10.1007/s12303-010-0029-x.
Chumakov (2007)	Chumakov, N.M. 2007. Climates and climate zonality of the Vendian: geological evidence. Geological Society, London, Special Publications, 286, 15–26, https://doi.org/10.1144/SP286.2.
Clarke (1988)	Clarke, M.W.H. 1988. Stratigraphy and rock unit nomenclature in the oil-producing area of interior Oman. Journal of Petroleum Geology, 11, 5–60.
Clarke (1990, AJEarthSci)	Clarke, J.D.A. 1990b. An Early Cambrian carbonate platform near Wilkawillina Gorge, South Australia. Australian Journal of Earth Sciences, 37, 471–483, https://doi.org/10.1080/08120099008727946.
Clarke (1990, SP GSAustralia)	Clarke, J.D.A. 1990a. An early Cambrian carbonate platform near Wilkawilina Gorge, South Australia. Geological Society of Australia Special Publication 16, 247–268.
Cocozza & Gandin (1990)	Cocozza, T. and Gandin, A. 1990. Carbonate deposition during early rifting: the Cambrian of Sardinia and the Triassic-Jurassic of Tuscany, Italy. Special Publications of the International Association of Sedimentologists, 9, 9–37.
Cowie & Adams (1957)	Cowie, J.W. and Adams, P.J. 1957. The Geology of the Cambro-Ordovician Rocks on Central East Greenland 1. Meddelelser om Grønland153.
Cozzi et al. (2012)	Cozzi, A., Rea, G. and Craig, J. 2012. From global geology to hydrocarbon exploration: Ediacaran-Early Cambrian petroleum plays of India, Pakistan and Oman. Geological Society, London, Special Publications, 366, 131–162, https://doi.org/10.1144/SP366.14.
Culver et al. (1988)	Culver, S.J., Pojeta, J. and Repetski, J.E. 1988. First record of Early Cambrian shelly microfossils from west Africa. Geology, 16, 596–599, https://doi.org/10.1130/0091-7613(1988)016<0596:FROECS>2.3.CO;2.
Dewing et al. (2008)	Dewing, K., Mayr, U., Harrison, J.C. and Freitas, T.A. de. 2008. Upper Neoproterozoic to Lower Devonian stratigraphy of northeast Ellesmere Island. Geological Survey of Canada Bulletin, 592, 31–108, https://doi.org/10.4095/226140.
Doré (1994)	Doré, F. 1994. Cambrian of the Armorican Massif. In: Chantraine, J., Rolet, J., Santallier, D. S., Piqué, A. and Keppie, J. D. (eds) Pre-Mesozoic Geology in France and Related Areas. IGCP-Project 233, 136–141., https://doi.org/10.1007/978-3-642-84915-2_10.
Drexel & Preiss (1995)	Drexel, J.F. and Preiss, W.V. 1995. The Geology of South Australia. Vol. 23: The Phanerozoic. Geological Survey of South Australia Bulletin 54.
Droste (1997)	Droste, H.H.J. 1997. Stratigraphy of the Lower Paleozoic Haima Supergroup of Oman. GeoArabia, 2, 419–472.
Edgell (1991)	Edgell, H.S. 1991. Proterozoic salt basins of the Persian Gulf area and their role in hydrocarbon generation. Precambrian Research, 54, 1–14, https://doi.org/10.1016/0301-9268(91)90065-I.
Edgell (1996)	Edgell, H.S. 1996. Salt tectonism in the Persian Gulf Basin. Geological Society, London, Special Publications, 100, 129–151, https://doi.org/10.1144/GSL.SP.1996.100.01.10.
Edgoose (2012)	Edgoose, C.J. 2012. The Amadeus Basin, central Australia. Episodes Journal of International Geoscience, 35, 256–263, https://doi.org/10.18814/epiiugs/2012/v35i1/025.
Elicki & Wotte (2003)	Elicki, O. and Wotte, T. 2003. Cambroclaves from the Cambrian of Sardinia (Italy) and Germany: constraints for the architecture of western Gondwana and the palaeogeographical and palaeoecological potential of cambroclaves. Palaeogeography, Palaeoclimatology, Palaeoecology, 195, 55–71, https://doi.org/10.1016/S0031-0182(03)00302-X.
Elicki (1999)	Elicki, O. 1999. Palaeoecological significance of calcimicrobial communities during ramp evolution: An example from the Lower Cambrian of Germany. Facies, 41, 27–39, https://doi.org/10.1007/BF02537458.
Elicki (2007, CdG)	Elicki, O. 2007a. Facies development during late Early–Middle Cambrian (Tayan Member, Burj Formation) transgression in the Dead Sea Rift valley. Carnets de Geologie, CG2007, 1–20.
Elicki (2007, GSA SP)	Elicki, O. 2007b. Paleontological data from the Early Cambrian of Germany and paleobiogeographical implications for the configuration of central Perigondwana. In: Special Paper 423: The Evolution of the Rheic Ocean: From Avalonian-Cadomian Active Margin to Alleghenian-Variscan Collision. 143–152., https://doi.org/10.1130/2007.2423(05).
Elicki in Geyer et al. (2008)	Geyer, G., Elicki, O., Fatka, O. and Zylinska, A. 2008. Cambrian. In: McCann, T. (ed.) The Geology of Central Europe Volume 1: Precambrian and Palaeozoic. 155–202., https://doi.org/10.1144/CEV1P.4.
Ferrero & Kubler (1964)	Ferrero, J. and Kübler, B. 1964. Présence de dickite et de kaolinite dans les grès cambriens d’Hassi-Messaoud. Sciences Géologiques, bulletins et mémoires, 17, 247–261, https://doi.org/10.3406/sgeol.1964.1274.
Foster (1994)	Foster, J.R. 1994. A Note on Depositional Environments of the Lower-Middle Cambrian Cadiz Formation, Marble Mountains, California. The Mountain Geologist, 31, 29–36.
Franz et al. (1979)	Franz, E.-D., Ponce Villagomez, J. and Westzenstein, W. 1979. Geochemie und Petrographie der Magnesitlagerstätten des Alto Chapare Bolivien. Radex-Rundschau, 1105–1119.
Frohler & Beckstadt (1992)	Fröhler, M. and Bechstädt, T. 1992. Calcimicrobial-archaeocyathan buildups at the instable northwestern platform margin of the Lower Cambrian Gonnesa Formation, SW-Sardinia (Italy). Neues Jahrbuch für Geologie und Paläontologie - Monatshefte, 267–278, https://doi.org/10.1127/njgpm/1992/1992/267.
Gandin et al. (1973)	Gandin, A., Padolino, G., Tocco, S. and Violo, M. 1973. Un esempio de deposizione stratiforme di barita nella “dolomia rigata” del Cambrico della Sardegny sud-occidentale. Bollettino della Società Paleontologica Italiana, 92, 329–354.
Gaucher (2000)	Gaucher, C. 2000. Sedimentology, Palaeontology, and Stratigraphy of the Arroyo Del Soldado Group (Vendian to Cambrian, Uruguay). Beringeria26.
Gaucher et al. (2007)	Gaucher, C., Sial, A.N., Ferreira, V.P., Pimentel, M.M., Chiglino, L. and Sprechmann, P. 2007. Chemostratigraphy of the Cerro Victoria Formation (Lower Cambrian, Uruguay): Evidence for progressive climate stabilization across the Precambrian–Cambrian boundary. Chemical Geology, 237, 28–46, https://doi.org/10.1016/j.chemgeo.2006.06.014.
Geyer & Landing (1995)	Geyer, G. and Landing, E. 1995. The Cambrian of the Moroccan Atlas regions. In: Geyer, G. and Landing, E. (eds) Morocco ’95—The Lower–Middle Cambrian Standard of Western Gondwana. Beringeria Special Issue2, 7–46.
Geyer & Landing (2006)	Geyer, G. and Landing, E. 2006. Latest Ediacaran and Cambrian of the Moroccan Atlas regions. In: Geyer, G. and Landing, E. (eds) Morocco 2006. Ediacaran–Cambrian Depositional Environments and Stratigraphy of the Western Atlas Rgions. Explanatory Description and Field Excursion Guide. Beringeria Special Issue6, 9–75.
Geyer (1989)	Geyer, G. 1989. Late Precambrian to early Middle Cambrian lithostratigraphy of southern Morocco. Beringeria, 1, 115–143.
Geyer et al. (2014)	Geyer, G., Bayet-Goll, A., Wilmsen, M., Mahboubi, A. and Moussavi-Harami, R. 2014. Lithostratigraphic revision of the middle Cambrian (Series 3) and upper Cambrian (Furongian) in northern and central Iran. Newsletters on Stratigraphy, 21–59, https://doi.org/10.1127/0078-0421/2014/0039.
Gorin et al. (1982)	Gorin, G.E., Racz, L.G. and Walter, M.R. 1982. Late Precambrian–Cambrian sediments of Huqf Group, Sultanate of Oman. American Association of Petroleum Geologists Bulletin, 66, 2609–2627.
Gozalo et al. (2003)	Gozalo, R., Liñan, E., Palacios, T., Gámez Vintaned, J.A. and Mayoral, E. 2003. The Cambrian of the Iberian Peninsula: An overview. Geologica Acta, 1, 103–112, https://doi.org/10.1344/105.000001596.
Gravestock & Hibburt (1991)	Gravestock, D.I. and Hibburt, J.E. 1991. Sequence stratigraphy of the eastern Officer and Arrowie basins: a framework for Cambrian oil search. The APPEA Journal, 31, 177–190, https://doi.org/10.1071/aj90014.
Halley (1975)	Halley, R.B. 1975. Peritidal Lithologies of Cambrian Carbonate Islands, Carrara Formation, Southern Great Basin. In: Ginsburg, R. N. (ed.) Tidal Deposits. 279–288., https://doi.org/10.1007/978-3-642-88494-8_32.
Hamedi (1995)	Hamedi, G. 1995. Lower Palaeozoic Sedimentology and Stratigraphy of the Kerman Region, East-Central Iran. PhD Thesis, University of Wollongong.
Harvey et al. (2011)	Harvey, T.H.P., Williams, M., et al. 2011. A refined chronology for the Cambrian succession of southern Britain. Journal of the Geological Society, 168, 705–716, https://doi.org/10.1144/0016-76492010-031.
http://dbforms.ga.gov.au/pls/www/geodx.strat_units.sch_full?wher=stratno=14485	http://dbforms.ga.gov.au/pls/www/geodx.strat_units.sch_full?wher=stratno=14485
http://dbforms.ga.gov.au/pls/www/geodx.strat_units.sch_full?wher=stratno=26319	http://dbforms.ga.gov.au/pls/www/geodx.strat_units.sch_full?wher=stratno=26319
https://asud.ga.gov.au/search-stratigraphic-units/results/18088	https://asud.ga.gov.au/search-stratigraphic-units/results/18088
Husseini & Husseini (1990)	Husseini, M.I. and Husseini, S.I. 1990. Origin of the Infracambrian Salt Basins of the Middle East. Geological Society, London, Special Publications, 50, 279–292, https://doi.org/10.1144/GSL.SP.1990.050.01.14.
Husseini (1989)	Husseini, M.I. 1989. Tectonic and deposition model of late Precambrian-Cambrian Arabian and adjoining plates. AAPG Bulletin (American Association of Petroleum Geologists); (USA), 73:9.
Ishikawa et al. (2014)	Ishikawa, T., Ueno, Y., et al. 2014. The δ13C excursions spanning the Cambrian explosion to the Canglangpuian mass extinction in the Three Gorges area, South China. Gondwana Research, 25, 1045–1056, https://doi.org/10.1016/j.gr.2013.03.010.
Jago et al. (2002)	Jago, J.B., Lin, T. and Dunster, J.N. 2002. A new species of the trilobite Abadiella from the Lower Camrian of the eastern Officer Basin, South Australia. Acta Palaeontologica Sinica, 41, 428–433.
Jago et al. (2013)	Jago, J.B., Gatehouse, C.G., Powell, C.M. and Casey, T. 2013. Implications of cross-bedding data from the upper part of the Cambrian succession, Arrowie Basin, South Australia. Australian Journal of Earth Sciences, 60, 231–240, https://doi.org/10.1080/08120099.2012.751454.
Jago et al. (2018)	Jago, J.B., Gehling, J.G., et al. 2018. The Cambrian System in the Arrowie Basin, Flinders Ranges, South Australia. Australian Journal of Earth Sciences, 0, 1–26, https://doi.org/10.1080/08120099.2018.1525431.
Johnson et al. (2019)	Johnson, S., McLeod, M. and Branscombe, L. 2019. A note on the location of diamictite in the Ratcliffe Brook Group on Hanford Brook, southern New Brunswick, Canada. In: The Atlantic Geoscience Society (AGS) La Société Géoscientifique de l’Atlantique – 45th Colloquium and Annual Meeting: Program with Abstracts. 35–36.
Julivert & Duran (1990)	Julivert, M. and Durán, H. 1990. Paleozoic stratigraphy of the Central and Northern part of the Catalonian Coastel Ranges (NE Spain). Acta Geologica Hispanica, 25, 3–12.
Kazmi & Jan (1997)	Kazmi, A.H. and Jan, M.Q. 1997. Geology and Tectonics of Pakistan.
Keller (1999)	Keller, M. 1999. Argentine Precordillera. Geological Society of America Special Paper 341, 131 p.
Kennard & Lindsay (1991)	Kennard, J.M. and Lindsay, J.F. 1991. Sequence stratigraphy of the latest Proterozoic-Cambrian Pertaoorrta Group, northern Amadeus Basin, central Australia. Geological and Geophysical Studies in the Amadeus Basin, Central Australia, Bulletin 236.
Kennard et al. (1986)	Kennard, J.M., Nicoll, R.S. and Owen, M. (eds). 1986. Late Proterozoic and Early Palaeozoic Depositional Facies of the Northern Amadeus Basin, Central Australia. 12th International Sedimentological Congress, Field Excursion 25B.
Knight et al. (2017)	Knight, I., Boyce, W.D., Skovsted, C. and Balthasar, U. 2017. The Lower Cambrian Forteau Formation, Southern Labrador and Great Northern Peninsula, Western Newfoundland: Lithostratigraphy, Trilobites, and Depositional Setting. Occasional Papers 2017–01Government of Newfoundland and Labrador, Department of Natural Resources, Geological Survey, St. John’s.
Kovalevych et al. (2006)	Kovalevych, V.M., Zang, W.-L., et al. 2006. Deposition and chemical composition of early Cambrian salt in the eastern Officer Basin, South Australia. Australian Journal of Earth Sciences, 53, 577–593, https://doi.org/10.1080/08120090600686736.
Kruse et al. (2013)	Kruse, P.D., Dunster, J.N. and Munson, T.J. 2013. Chapter 28: Georgina Basin. In: Ahmad, M. and Munson, T. J. (eds) Geology and Mineral Resources of the Northern Territory. Northern Territory Geological Survey, Special Publication 5, 28:1-28:56.
Landing & MacGabhann (2010)	Landing, E. and MacGabhann, B.A. 2010. First evidence for Cambrian glaciation provided by sections in Avalonian New Brunswick and Ireland: Additional data for Avalon–Gondwana separation by the earliest Palaeozoic. Palaeogeography, Palaeoclimatology, Palaeoecology, 285, 174–185, https://doi.org/10.1016/j.palaeo.2009.11.009.
Landing et al. (1998)	Landing, E., Bowring, S.A., Davidek, K.L., Westrop, S.R., Geyer, G. and Heldmaier, W. 1998. Duration of the Early Cambrian: U–Pb ages of volcanic ashes from Avalon and Gondwana. Canadian Journal of Earth Sciences, 35, 329–338.
Landing et al. (2013)	Landing, E., Westrop, S.R. and Bowring, S.A. 2013. Reconstructing the Avalonia palaeocontinent in the Cambrian: A 519 Ma caliche in South Wales and transcontinental middle Terreneuvian sandstones. Geological Magazine, 150, 1022–1046, https://doi.org/10.1017/S0016756813000228.
Laurie (1986)	Laurie, J.R. 1986. Phosphatic fauna of the Early Cambrian Todd River Dolomite, Amadeus Basin, central Australia. Alcheringa: An Australasian Journal of Palaeontology, 10, 431–454, https://doi.org/10.1080/03115518608619151.
Li Shan-ji (1980)	Li, S. 1980. A Review of Cambrian in Southwestern China.
Linan et al. (2006)	Liñán, E., Gámez Vintaned, J.A., Gozalo, R., Dies, M.E. and Mayoral, E. 2006. Events and biostratigraphy in the Lower Cambrian of Iberia. Zeitschrift der Deutschen Gesellschaft für Geowissenschaften, 597–609, https://doi.org/10.1127/1860-1804/2006/0157-0597.
Linan et al. (2020)	Liñán, E., Vintaned, J.A.G., Palacios, T. and Gozalo, R. 2020. The lower Ovetian Stage (lower Cambrian Stage 3) trilobite zonation in Spain and correlation with West Gondwana. GFF, 0, 1–15, https://doi.org/10.1080/11035897.2019.1701548.
Lindstrom (1972)	Lindström, M. 1972. Cold Age Sediment in Lower Cambrian of South Sweden. Geologica et Paleontologica, 6, 9–23.
Liu Qun et al. (1994)	Liu, Q., Ma, L., et al. 1994. Cambrian Lithofacies Palaeogeography and Gypsum Deposits of the North China Platform.
Liu Yin-huan et al. (1991)	Liu, Y., Wang, J., Zhang, H. and Du, F. 1991. The Cambrian and Ordovician Systems of Henan Province.
Loughlin & Hillier (2010)	Loughlin, N.J.D. and Hillier, R.D. 2010. Early Cambrian Teichichnus-dominated ichnofabrics and palaeoenvironmental analysis of the Caerfai Group, Southwest Wales, UK. Palaeogeography, Palaeoclimatology, Palaeoecology, 297, 239–251, https://doi.org/10.1016/j.palaeo.2010.07.030.
Maloof et al. (2010) [Geology]	Maloof, A.C., Ramezani, J., Bowring, S.A., Fike, D.A., Porter, S.M. and Mazouad, M. 2010a. Constraints on early Cambrian carbon cycling from the duration of the Nemakit-Daldynian–Tommotian boundary δ13C shift, Morocco. Geology, 38, 623–626, https://doi.org/10.1130/G30726.1.
Maloof et al. (2010) [GSA Bull.]	Maloof, A.C., Porter, S.M., et al. 2010b. The earliest Cambrian record of animals and ocean geochemical change. Geological Society of America Bulletin, 122, 1731–1774, https://doi.org/10.1130/B30346.1.
Mattes & Conway Morris (1990)	Mattes, B.W. and Conway Morris, S. 1990. Carbonate/evaporite deposition in the Late Precambrian — Early Cambrian Ara Formation of Southern Oman. Geological Society, London, Special Publications, 49, 617–636, https://doi.org/10.1144/GSL.SP.1992.049.01.37.
Mazumdar & Strauss (2006)	Mazumdar, A. and Strauss, H. 2006. Sulfur and strontium isotopic compositions of carbonate and evaporite rocks from the late Neoproterozoic–early Cambrian Bilara Group (Nagaur-Ganganagar Basin, India): Constraints on intrabasinal correlation and global sulfur cycle. Precambrian Research, 149, 217–230, https://doi.org/10.1016/j.precamres.2006.06.008.
McReynolds & Driese (1994)	McReynolds, J.A. and Priese, S.G. 1994. Paleoenvironments and facies relations of the Rome Formation (Lower Cambrian) along Haw Ridge, Roanne and Anderson Counties, Tennessee. Southeastern Geology, 34, 1–24.
Monninger (1979)	Monninger, W. 1979. The Section of Tiout (Precambrian/Cambrian Boundary Beds, Anti-Atlas, Morocco): An Environmental Model. Arbeiten aus dem Paläontologischen Institut Würzburg 1.
Moore (1990)	Moore, P.S. 1990. Origin of redbeds and variegated sediments, Cambrian, Adelaide Geosyncline, South Australia. Geological Society of Australia Special Publication 16, 334–350.
Morgan (2012)	Morgan, W.A. 2012. Sequence stratigraphy of the great American carbonate bank. In: Derby, R. J., Fritz, R. D., Longacre, S. A., Morgan, W. A. and Sternbach, C. A. (eds) The Great American Carbonate Bank: The Geology and Economic Resources of the Cambrian–Ordovician Sauk Megasequence of Laurentia. AAPG Memoir98, 37–79.
Nicolaides (1995)	Nicolaides, S. 1995. Origin and modification of Cambrian dolomites (Red Heart Dolomite and Arthur Creek Formation), Georgina Basin, central Australia. Sedimentology, 42, 249–266, https://doi.org/10.1111/j.1365-3091.1995.tb02101.x.
Nielsen & Schovsbo (2007)	Nielsen, A.T. and Schovsbo, N.H. 2007. Cambrian to basal Ordovician lithostratigraphy in southern Scandinavia. Bulletin of the Geological Society of Denmark, 53, 47–92.
Nielsen & Schovsbo (2011)	Nielsen, A.T. and Schovsbo, N.H. 2011. The Lower Cambrian of Scandinavia: Depositional environment, sequence stratigraphy and palaeogeography. Earth-Science Reviews, 107, 207–310, https://doi.org/10.1016/j.earscirev.2010.12.004.
Palacios & Moczydlowska (1998)	Palacios, T. and Moczydłowska, M. 1998. Acritarch biostratigraphy of the Lower-Middle Cambrian boundary in the Iberian Chains, province of Soria, northeastern Spain. [Bioestratigraffa de acritarcos del lfmite Cambrico Inferior-Cambrico Medio en las Cadenas Ibericas, provincia de Soria, noreste de Espafia.]. Revista Española de Paleontologia, No. Extraordinario Homenaje al Prof. Gonzalo Vidal, 65–…
Palacios et al. (2011)	Palacios, T., Jensen, S., Barr, S.M., White, C.E. and Miller, R.F. 2011. New biostratigraphical constraints on the lower Cambrian Ratcliffe Brook Formation, southern New Brunswick, Canada, from organic-walled microfossils. Stratigraphy, 8, 45–60.
Petrychenko et al. (2005)	Petrychenko, O.Y., Peryt, T.M. and Chechel, E.I. 2005. Early Cambrian seawater chemistry from fluid inclusions in halite from Siberian evaporites. Chemical Geology, 219, 149–161, https://doi.org/10.1016/j.chemgeo.2005.02.003.
Poncet (1984)	Poncet, J. 1984. Microfabric and origin of cambrian carbonate ooids—examples from the cambrian oolite of carteret (Northeastern Armorican Massif, France). Sedimentary Geology, 39, 273–280, https://doi.org/10.1016/0037-0738(84)90054-X.
Powell et al. (2014)	Powell, J.H., Abed, A. and Le Nindre, Y.-M. 2014. Cambrian stratigraphy of Jordan. GeoArabia, 19, 81–134.
Prigmore & Rushton (1999)	Prigmore, J.K. and Rushton, A.W.A. 1999. Chapter 4. Cambrian of South Wales: St David’s area. In: Rushton, A. W. A., Owen, A. W., Owens, R. M. and Prigmore, J. K. (eds) British Cambrian to Ordovician Stratigraphy. 52–57.
Raymond (1991)	Raymond, D.E. 1991. New Subsurface Information on Paleozoic Stratigraphy of the Alabama Fold and Thrust Belt and the Black Warrior Basin. Geological Survey of Alabama (Stratigraphy and Paleontology division) Bulletin 143.
Reitz & Davoudzadeh (1995)	Reitz, E. and Davoudzadeh, M. 1995. Ordovician acritarchs from the Banestan Kerman area, central Iran; paleobiogeographical evidence for a warm water environment. Neues Jahrbuch für Geologie und Paläontologie, Monatshefte, 488–500.
Retallack (2008)	Retallack, G.J. 2008. Cambrian paleosols and landscapes of South Australia. Australian Journal of Earth Sciences, 55, 1083–1106, https://doi.org/10.1080/08120090802266568.
Retallack (2013)	Retallack, G.J. 2013. Early Cambrian humid tropical, coastal paleosols from Montana, USA. In: Driese, S. G. and Nordt, L. C. (eds) New Frontiers in Paleopedology and Terrestrial Paleoclimatology: Paleosols and Soil Surface Analog Systems. SEPM Special Publication.
Rodgers (1970)	Rodgers, J. 1970. The Pulaski fault, and the extent of Cambrian evaporites in the Central and Southern Appalachians. In: Fisher, G. W., Pettijohn, F. J., Reed, J. C. and Weaver, K. N. (eds) Studies in Appalachian Geology, Central and Southeastern New York. 175–178.
Rouchy (1997)	Rouchy, J.M. 1997. Paleogene continental rift systems of Western Europe: Locations of basins, paleogeographic and structural framework, and the distribution of evaporites. In: Busson, G. and Schreiber, B. C. (eds) Sedimentary Deposition in Rift and Foreland Basins in France and Spain. 45–94.
Ruttner et al. (1968)	Ruttner, A., Nabavi, M.H. and Hajian, J. 1968. Geology of the Shirgesht Area (Tabas Area, East Iran). Geological Survey of Iran, Report No. 4.
Ryder et al. (1992)	Ryder, R.T., Harris, A.G. and Repetski, J.E. 1992. Stratigraphic Framework of Cambrian and Ordovician Rocks in the Central Appalachian Basin from Medina County, Ohio, through Southwestern and Southcentral Pennsylvania to Hampshire County, West Virginia. United States Geological Survey Bulletin 1839-K.
Sánchez-España et al. (2002)	Sánchez-España, J., García de Cortázar, A., Gil, P. and Velasco, F. 2002. The discovery of the Borobia world-class stratiform magnesite deposit (Soria, Spain): a preliminary report. Mineralium Deposita, 37, 240–243, https://doi.org/10.1007/s00126-001-0224-9.
Schledding (1985)	Schledding, T. 1985. Fazies, Geochemie Und Paläogeographie Der Unterbis Mittelkambrischen Gonnesa Formation Sowie Der Basalen Cabitza Formation Des Sulcis (SW-Sardinien, Italien). PhD Thesis, Albert-Ludwigs-Universitat, Freiburg im Breisgau.
Schoenherr et al. (2009)	Schoenherr, J., Reuning, L., Kukla, P.A., Littke, R., Urai, J.L., Siemann, M. and Rawahi, Z. 2009. Halite cementation and carbonate diagenesis of intra‐salt reservoirs from the Late Neoproterozoic to Early Cambrian Ara Group (South Oman Salt Basin). Sedimentology, 56, 567–589, https://doi.org/10.1111/j.1365-3091.2008.00986.x.
Schröder et al. (2003)	Schröder, S., Schreiber, B.C., Amthor, J.E. and Matter, A. 2003. A depositional model for the terminal Neoproterozoic–Early Cambrian Ara Group evaporites in south Oman. Sedimentology, 50, 879–898, https://doi.org/10.1046/j.1365-3091.2003.00587.x.
Sharland et al. (2001)	Sharland, P.R., Archer, R., et al. 2001. Arabian Plate Sequence Stratigraphy. GeoArabia Special Publication 2, 371.
Shergold et al. (1985)	Shergold, J.H., Jago, J.B., Cooper, R.A. and Laurie, J.R. 1985. Cambrian System in Australia, Antarctica, and New Zealand. IUGS Publication19.
Southgate (1994)	Southgate, P.N. 1994. A Cambrian alkaline playa from the Officer Basin, South Australia. In: Gierlowski-Kordesch, E. and Kelts, K. (eds) Global Geological Record of Lake Basins. 67–71.
Southgate et al. (1989)	Southgate, P.N., Lambert, I.B., Donnelly, T.H., Henry, R., Etminan, H. and Weste, G. 1989. Depositional environments and diagenesis in Lake Parakeelya: a Cambrian alkaline playa from the Officer Basin, South Australia. Sedimentology, 36, 1091–1112, https://doi.org/10.1111/j.1365-3091.1989.tb01544.x.
Sprechmann et al. (2004)	Sprechmann, P., Gaucher, C., Blanco, G. and Montaña, J. 2004. Stromatolitic and Trace Fossils Community of the Cerro Victoria Formation, Arroyo del Soldado Group (Lowermost Cambrian, Uruguay). Gondwana Research, 7, 753–766, https://doi.org/10.1016/S1342-937X(05)71061-3.
Stöcklin (1968)	Stöcklin, J. 1968. Salt Deposits of the Middle East. In: Geological Society of America Special Papers. 157–182., https://doi.org/10.1130/SPE88-p157.
Stöcklin (1986)	Stöcklin, J. 1986. The Vendian-Lower Cambrian salt basins of Iran, Oman and Pakistan: Stratigraphy, correlations, paleogeography. In: Sciences de La Terre. Mémoire47, 329–345., https://doi.org/10.1130/SPE88-p157.
Strauss et al. (2001)	Strauss, H., Banerjee, D.M. and Kumar, V. 2001. The sulfur isotopic composition of Neoproterozoic to early Cambrian seawater — evidence from the cyclic Hanseran evaporites, NW India. Chemical Geology, 175, 17–28, https://doi.org/10.1016/S0009-2541(00)00361-2.
Suarez Soruco and Díaz Martínez (1996)	Suarez Soruco, R. and Diaz Martinez, E. 1996. Lexico Estratigrafico de Bolivia. Revista Tecnica de Yacimientos Petroliferos Fiscales BolivianosLower Cambrian bauxite occurrences in the mountain complexes of Western Siberia, 17, 1–226.
Sun et al. (2014)	Sun, H.-J., Zhao, Y.-L., Peng, J. and Yang, Y.-N. 2014. New Wiwaxia material from the Tsinghsutung Formation (Cambrian Series 2) of Eastern Guizhou, China. Geological Magazine, 151, 339–348, https://doi.org/10.1017/S0016756813000216.
Thomas et al. (2001)	Thomas, W.A., Astini, R.A. and Denison, R.E. 2001. Strontium Isotopes, Age, and Tectonic Setting of Cambrian Salinas along the Rift and Transform Margins of the Argentine Precordillera and Southern Laurentia. The Journal of Geology, 109, 231–246, https://doi.org/10.1086/319241.
Trewin (2002)	Trewin, N.H. (ed.). 2002. The Geology of Scotland, Fourth., https://doi.org/10.1144/GOS4P.
Uhlein et al. (2019)	Uhlein, G.J., Uhlein, A., Pereira, E., Caxito, F.A., Okubo, J., Warren, L.V. and Sial, A.N. 2019. Ediacaran paleoenvironmental changes recorded in the mixed carbonate-siliciclastic Bambuí Basin, Brazil. Palaeogeography, Palaeoclimatology, Palaeoecology, 517, 39–51, https://doi.org/10.1016/j.palaeo.2018.12.022.
Ulmishek (2001)	Ulmishek, G.F. 2001. Petroleum Geology and Resources of the North Ustyurt Basin, Kazakhstan and Uzbekistan. United States Geological Survey Bulletin 2201-D.
Vidal et al. (1999)	Vidal, G., Palacios, T., Moczydłowska, M. and Gubanov, A.P. 1999. Age constraints from small shelly fossils on the early Cambrian terminal Cadomian Phase in Iberia. GFF, 121, 137–143, https://doi.org/10.1080/11035899901212137.
Wang Chang-sheng et al. (1988)	Wang, C., Gong, L., Deng, Z., Qian, A. and Du, Y. 1988. The Cambrian System of Youyang and Xiushan Areas, Sichuan Province.
Wang et al. (2013)	Wang, S., Zheng, M., Liu, X., Niu, X., Chen, W. and Su, K. 2013. Distribution of Cambrian salt-bearing basins in China and its significance for halite and potash finding. Journal of Earth Science, 24, 212–233, https://doi.org/10.1007/s12583-013-0319-0.
Warren (2006)	Warren, J.K. 2006. Evaporites: Sediments, Resources and Hydrocarbons.
Warren (2016)	Warren, J.K. 2016. Evaporites: A Geological Compendium, 2nd ed.
Wei Dong-yen (1991)	Wei, D. 1991. On the characteristics and classification of evaporite-solution breccia in China. Acta Sedimentologica Sinica, 9, 71–80.
Wells (1980)	Wells, A.T. 1980. Evaporites in Australia. Bureau of Mineral Resources Bulletin 100.
White & Youngs (1980)	White, A.H. and Youngs, B.C. 1980. Cambrian alkali playa-lacustrine sequence in the northeastern Officer Basin, South Australia. Journal of Sedimentary Research, 50, 1279–1286, https://doi.org/10.1306/212F7BD0-2B24-11D7-8648000102C1865D.
Xiang Li-wen (1981)	Xiang, L. 1981. The Cambrian System of China. Stratigraphy of China4.
Zamarreno (1975)	Zamarreno, I. 1975. Peritidal origin of Cambrian carbonates in northwest Spain. In: Ginsburg, R. N. (ed.) Tidal Deposits: A Casebook of Recent Examples and Fossil Counterparts. 289–298.
Zharkov (1981)	Zharkov, M.A., 1981. History of Paleozoic Salt Accumulation. Springer- Verlag, 308 p.
Zharkov (1984)	Zharkov, M.A., 1984. Paleozoic salt bearing formations of the World. Springer-Verlag, 427 p.

## Sheet: Explanation
Sheets
Analysis	Main data sheet (see fields below); save as csv file for analysis
References	List of full bibliographic references
Fields
Boucot ID	ID given in Boucot et al. (2013)
ID	Unique ID
Group	Geological group, if known
Formation	Geological formation, if known
Member	Geological member, if known
Location	Descriptive location
Country	Country of location
PDLat	Present day latitude
PDlon	Present day longitude
LithID	Lithology type
Lith.no	Numerical code for lithology type: 1=calcrete, 2=evaporite, 3=glaciogenic, 4=lateritic, 5=oolitic
Datum	Description of the lithology occurrence
Weight	Weight assigned to that occurrence
AltCat	Altitude category in palaeotopo/bathy reconstruction
Palaeocontinent	Palaeocontinent
System	Geological system
Series	Geological series
Stage	Geological stage
Local series	Local (regional) geological series, if used
Local stage	Local (regional) geological stage, if used
Trilobite zone	Trilobite biozone
Acritarch zone	Acritarch biozone
SSF zone	Small shelly fossil biozone
LMU	Traditionally part of the local lower/middle/upper Cambrian
Age.max	Maximum depositional age
Age.est	Estimated depositional age
Age.min	Minimum depositional age
Notes	Descriptive field for additional information
Reference1-8	First, second, etc., reference
Plat.A	Map A palaeolatitude
rank.Plat.A	Map A palaeolatitude rank [1 to 128]
Plon.A.360	Map A palaeolongitude [0 to 360]
rank.Plon.A.360	Map A palaeolongitude rank [1 to 128]
Plat.B	Map B palaeolatitude
rank.Plat.B	Map B palaeolatitude rank [1 to 128]
Plon.B.360	Map B palaeolongitude [0 to 360]
rank.Plon.B.360	Map B palaeolongitude rank [1 to 128]
Plat.C	Map C palaeolatitude
rank.Plat.C	Map C palaeolatitude rank [1 to 128]
Plon.C.360	Map C palaeolongitude [0 to 360]
rank.Plon.C.360	Map C palaeolongitude rank [1 to 128]
Plat.D	Map D palaeolatitude
rank.Plat.D	Map D palaeolatitude rank [1 to 128]
Plon.D.360	Map D palaeolongitude [0 to 360]
rank.Plon.D.360	Map D palaeolongitude rank [1 to 128]
