# Supplementary material for: Quantitative comparison of geological data and model simulations constrains early Cambrian geography and climate
Source: Nat Commun. 2021 Jun 23;12:3868. doi: 10.1038/s41467-021-24141-5 (PMC8222365; doi:10.1038/s41467-021-24141-5)
Supplement: Supplementary file 7 — Dataset 2 [file 41467_2021_24141_MOESM7_ESM.csv]

ID	Boucot ID	Group	Formation	Member	Location	Country	PDlat	PDlon	LithID	Lith.no	Datum	Weight	AltCat	Palaeocontinent	System	Series	Stage	Local series	Local stage	Trilobite zone	Acritarch zone	SSF zone	LMU	Age.max	Age.est	Age.min	Notes	Reference1	Reference2	Reference3	Reference4	Reference5	Reference6	Reference7	Plat.A	rank.Plat.A	Plon.A.360	rank.Plon.A.360	Plat.B	rank.Plat.B	Plon.B.360	rank.Plon.B.360	Plat.C	rank.Plat.C	Plon.C.360	rank.Plon.C.360	Plat.D	rank.Plat.D	Plon.D.360
C002	NA	Caerfai	St Non's Sandstone	NA	Caerfai Bay Pembrokeshire	UK	51.90	-5.30	C	1	Calcrete	1	Continental plain	Avalonia	Cambrian	2	3	Comley	undivided	Fallotaspis	NA	NA	L	521	520	519	Radiometric date (519.30+/-0.23 Ma) in Harvey et al from overlying Caerfai Bay Shale correlated to Fallotaspis Zone.	Landing et al. (2013)	Harvey et al. (2011)	Landing et al. (1998)	Loughlin & Hillier (2010)	NA	NA	NA	-66.8	17	205.3	73	-72.0	14	157.0	56	-84.8	5	327.0	116	-61	21	276.0
C003	NA	Hawker	Lower Wilkawilina Limestone	Winnitinny Creek	10MS-W Arrowie Basin South Australia	Australia	-31.29	138.93	C	1	Calcrete	1	Continental plain	East Gondwana	Cambrian	2	3	undivided	undivided	Parabadiella huoi	unknown	Micrina etheridgei to Dailyatia odyssei	L	521	520	518	Top of Lower Wilkawilina Formation, part of the Flinders Unconformity, 10MS-W section, Bunkers Range	Boucot et al. (2013)	Clarke (1990, SP GSAustralia)	Betts et al. (2016)	Jago et al. (2018)	NA	NA	NA	1.9	66	44.5	17	-6.0	60	60.0	22	13.5	74	198.8	71	12	73	32.0
C004	NA	Bambui	Sete Lagoas	NA	Santa Maria da Vitoria section northern Sao Francisco Basin	Brazil	-15.00	-44.30	C	1	Possible palaeosol	0.5	Continental plain	West Gondwana	Ediacaran to Cambrian	Ediacaran to Terreneuvian	Ediacaran to 2	NA	NA	Sub-trilobitic	MISSING	NA	Ed-L	635	560	540	Described as a possible palaeosol	Caetano-Filho et al. (2019)	NA	NA	NA	NA	NA	NA	-66.0	18	91.0	33	27.5	84	143.6	52	-56.2	25	197.6	71	-67.1	17	4.0
C005	NA	Hawker	Parachilna	NA	Brachina Gorge Arrowie Basin South Australia	Australia	-31.34	138.55	C	1	Humic hydrosol	1	Continental plain	East Gondwana	Cambrian	Terreneuvian	2	undivided	undivided	Sub-trilobitic	unknown	Watsonella crosbyi	L	529	525	521	Sub-humic palaeosols (Madla) near the base of the formation	Retallack (2008)	Jago et al. (2018)	Betts et al. (2018)	NA	NA	NA	NA	1.9	66	44.5	17	-6.0	60	60.0	22	13.5	74	198.8	71	12	73	32.0
C007	NA	Lake Frome	Moodlatana	NA	Central Ten Mile Creek Arrowie Basin South Australia	Australia	-31.27	138.94	C	1	Calcrete + gypcrete + vertisol	1	Continental plain	East Gondwana	Cambrian	2 to Miaolingian	4 to Wuliuan	Ordian	NA	NA	NA	NA	L	514	509	504	Combination of semi-arid (Irkili & Warru) and sub-humid (Natala & Viparri) palaeosols	Retallack (2008)	Jago et al. (2018)	NA	NA	NA	NA	NA	1.9	66	44.5	17	-6.0	60	60.0	22	13.5	74	198.8	71	12	73	32.0
C008	LC-CA87	Hawker	Lower Wilkawilina Limestone	Winnitinny Creek	WILK Arrowie Basin South Australia	Australia	-31.26	138.90	C	1	Calcrete	1	Continental plain	East Gondwana	Cambrian	2	3	undivided	undivided	Parabadiella huoi	unknown	Micrina etheridgei to Dailyatia odyssei	L	521	520	518	Within the Lower Wilkawilina Formation; contact of Winnitinny Creek and Secon Plain Creek members, part of the Flinders Unconformity, WILK section, Bunkers Range; location simplified in Boucot et al. (2013)	Boucot et al. (2013)	Clarke (1990, SP GSAustralia)	Betts et al. (2016)	Jago et al. (2018)	NA	NA	NA	1.9	66	44.5	17	-6.0	60	60.0	22	13.5	74	198.8	71	12	73	32.0
C009	NA	NA	Billy Creek	NA	Upper Ten Mile Creek Arrowie Basin South Australia	Australia	-31.25	138.94	C	1	Calcrete	1	Continental plain	East Gondwana	Cambrian	2	4	undivided	undivided	Pararaia janeae	unknown	NA	L	514	512	509	Predominantly semi-arid calcic palaeosols (Warru)	Retallack (2008)	Jago et al. (2018)	Betts et al. (2016)	Betts et al. (2018)	NA	NA	NA	1.9	66	44.5	17	-6.0	60	60.0	22	13.5	74	198.8	71	12	73	32.0
C011	NA	Hawker	Lower Wilkawilina Limestone	Winnitinny Creek	MMT Arrowie Basin South Australia	Australia	-31.19	138.87	C	1	Calcrete	1	Continental plain	East Gondwana	Cambrian	2	3	undivided	undivided	Parabadiella huoi	unknown	Micrina etheridgei to Dailyatia odyssei	L	521	520	518	Top of Lower Wilkawilina Formation, part of the Flinders Unconformity, MMT section, Bunkers Range	Boucot et al. (2013)	Clarke (1990, SP GSAustralia)	Betts et al. (2016)	Jago et al. (2018)	NA	NA	NA	1.9	66	44.5	17	-6.0	60	60.0	22	13.5	74	198.8	71	12	73	32.0
C012	NA	Hawker	Lower Wilkawilina Limestone	Winnitinny Creek	BALC Arrowie Basin South Australia	Australia	-31.18	138.87	C	1	Calcrete	1	Continental plain	East Gondwana	Cambrian	2	3	undivided	undivided	Parabadiella huoi	unknown	Micrina etheridgei to Dailyatia odyssei	L	521	520	518	Top of Lower Wilkawilina Formation, part of the Flinders Unconformity, BALC section, Bunkers Range	Boucot et al. (2013)	Clarke (1990, SP GSAustralia)	Betts et al. (2016)	Jago et al. (2018)	NA	NA	NA	1.9	66	44.5	17	-6.0	60	60.0	22	13.5	74	198.8	71	12	73	32.0
C013	NA	Hawker	Parachilna	NA	East Parachilna Gorge Arrowie Basin South Australia	Australia	-31.13	138.50	C	1	Calcrete	1	Continental plain	East Gondwana	Cambrian	Terreneuvian	2	undivided	undivided	Sub-trilobitic	unknown	Watsonella crosbyi	L	529	525	521	Dominantly semi-arid palaeosols (Arrari & Vidnapa) with some sub-humid (Madla & Mata) palaeosols throughout the formation	Retallack (2008)	Jago et al. (2018)	NA	NA	NA	NA	NA	1.9	66	44.5	17	-6.0	60	60.0	22	13.5	74	198.8	71	12	73	32.0
C014	NA	Changqing	Zhushadong	NA	Jinan section Shandong Province	China	36.35	116.70	C	1	Calcareous palaeosol	1	Shallow shelf	N China	Cambrian	2	3	Lower	Meishucun to Tsanglangpuan	NA	MISSING	NA	L	521	518	514	Palaeosol developed on Precambrian basement; estimated age early to mid Cambrian Series 2	Chough et al. (2010)	NA	NA	NA	NA	NA	NA	-14.0	55	334.4	119	NA	NA	NA	NA	-3.1	62	162.2	58	-20	50	292.0
E082	LC-E80	NA	Waynesboro	NA	Bedford County Pennsylvania	USA	40.00	-78.50	E	2	Evaporite	1	Shallow shelf	Laurentia	Cambrian	2	4	Waucoban	Dyerian	Olenellus	MISSING	NA	L	515	511	509	Age uncertain; thought to be M Cambrian, lower part in L Camb	Boucot et al. (2013)	Ryder et al. (1992)	Morgan (2012)	NA	NA	NA	NA	-18.2	52	215.4	77	-16.7	53	241.9	86	-28.6	44	269.7	96	-18	52	184.0
E092	LC-E15	Changqing	Mantou	unspecified	Suxian Henan Province	China	33.50	117.00	E	2	Skeletal salt	0.75	Shallow shelf	N China	Cambrian	2 to Miaolingian	4 to Wuliuan	Lower to Middle	Maochuangian to Hsuchuangian	Yaojiayuella to Bailiella	MISSING	NA	L-M	511	509	505	Formation spans Lower-Middle	Boucot et al. (2013)	Wang et al. (2013)	Chough et al. (2010)	NA	NA	NA	NA	-15.7	53	331.3	118	NA	NA	NA	NA	-4.9	61	164.5	59	-23	48	290.0
E093	LC-E11	Changqing	Mantou	unspecified	Jiyuan Henan Province	China	35.00	112.50	E	2	Gypsum	1	Shallow shelf	N China	Cambrian	2 to Miaolingian	4 to Wuliuan	Lower to Middle	Lungwangmiaoan to Hsuchuangian	Redlichia chinensis to Bailiella	MISSING	NA	L-M	511	509	505	Formation spans Lower-Middle	Boucot et al. (2013)	Xiang Li-wen (1981)	Wang et al. (2013)	Chough et al. (2010)	NA	NA	NA	-12.5	56	328.5	117	NA	NA	NA	NA	-6.5	60	160.8	58	-19	51	288.0
E094	LC-E11	Changqing	Mantou	unspecified	Jiyuan Henan Province	China	35.00	112.50	E	2	Salt pseudomorphs	0.75	Shallow shelf	N China	Cambrian	2 to Miaolingian	4 to Wuliuan	Lower to Middle	Lungwangmiaoan to Hsuchuangian	Redlichia chinensis to Bailiella	MISSING	NA	L-M	511	509	505	Formation spans Lower-Middle	Boucot et al. (2013)	Xiang Li-wen (1981)	Wang et al. (2013)	Chough et al. (2010)	NA	NA	NA	-12.5	56	328.5	117	NA	NA	NA	NA	-6.5	60	160.8	58	-19	51	288.0
E095	LC-E21	Changqing	Mantou	unspecified	Lushan Henan Province	China	36.50	118.20	E	2	Gypsum	1	Shallow shelf	N China	Cambrian	2 to Miaolingian	4 to Wuliuan	Lower to Middle	Lungwangmiaoan to Hsuchuangian	Redlichia chinensis to Bailiella	MISSING	NA	L-M	511	509	505	Formation spans Lower-Middle	Boucot et al. (2013)	Xiang Li-wen (1981)	Liu Qun et al. (1994)	Wang et al. (2013)	Chough et al. (2010)	NA	NA	-13.4	55	333.3	119	NA	NA	NA	NA	-2.2	63	163.0	58	-21	50	292.0
E096	LC-E05	Changqing	Mantou	unspecified	Benxi Liaoning Province	China	41.00	124.00	E	2	Gypsum	1	Shallow shelf	N China	Cambrian	2 to Miaolingian	4 to Wuliuan	Lower to Middle	Lungwanmiaoan to Hsuchuangian	Redlichia chinensis to Bailiella	MISSING	NA	L-M	515	509	505	Formation spans Lower-Middle; see also LC-E19	Boucot et al. (2013)	Xiang Li-wen (1981)	Liu Qun et al. (1994)	Wang et al. (2013)	Chough et al. (2010)	NA	NA	-11.0	57	339.5	121	NA	NA	NA	NA	4.2	67	162.6	58	-20	50	298.0
E097	NA	Changqing	Mantou	unspecified	Lushan Henan Province	China	36.50	118.20	E	2	Salt pseudomorphs	0.75	Shallow shelf	N China	Cambrian	2 to Miaolingian	4 to Wuliuan	Lower to Middle	Lungwangmiaoan to Hsuchuangian	Redlichia chinensis to Bailiella	MISSING	NA	L-M	511	509	505	Formation spans Lower-Middle	Boucot et al. (2013)	Xiang Li-wen (1981)	Liu Qun et al. (1994)	Wang et al. (2013)	Chough et al. (2010)	NA	NA	-13.4	55	333.3	119	NA	NA	NA	NA	-2.2	63	163.0	58	-21	50	292.0
E098	LC-E12	Changqing	Mantou	unspecified	Tonghua Jilin Province	China	41.50	126.00	E	2	Anhydrite	1	Shallow shelf	N China	Cambrian	2 to Miaolingian	4 to Wuliuan	Lower to Middle	Lungwangmiaoan to Hsuchuangian	Redlichia chinensis to Bailiella	MISSING	NA	L-M	511	509	505	Formation spans Lower-Middle	Boucot et al. (2013)	Xiang Li-wen (1981)	Liu Qun et al. (1994)	Wang et al. (2013)	Chough et al. (2010)	NA	NA	-11.0	57	340.8	121	NA	NA	NA	NA	5.7	69	163.1	59	-19	51	299.0
E099	LC-E12	Changqing	Mantou	unspecified	Tonghua Jilin Province	China	41.50	126.00	E	2	Gypsum	1	Shallow shelf	N China	Cambrian	2 to Miaolingian	4 to Wuliuan	Lower to Middle	Lungwangmiaoan to Hsuchuangian	Redlichia chinensis to Bailiella	MISSING	NA	L-M	511	509	505	Formation spans Lower-Middle	Boucot et al. (2013)	Xiang Li-wen (1981)	Liu Qun et al. (1994)	Wang et al. (2013)	Chough et al. (2010)	NA	NA	-11.0	57	340.8	121	NA	NA	NA	NA	5.7	69	163.1	59	-19	51	299.0
E100	LC-E12	Changqing	Mantou	unspecified	Tonghua Jilin Province	China	41.50	126.00	E	2	Halite	1	Shallow shelf	N China	Cambrian	2 to Miaolingian	4 to Wuliuan	Lower to Middle	Lungwangmiaoan to Hsuchuangian	Redlichia chinensis to Bailiella	MISSING	NA	L-M	511	509	505	Formation spans Lower-Middle	Boucot et al. (2013)	Xiang Li-wen (1981)	Liu Qun et al. (1994)	Wang et al. (2013)	Chough et al. (2010)	NA	NA	-11.0	57	340.8	121	NA	NA	NA	NA	5.7	69	163.1	59	-19	51	299.0
E101	LC-E32	Changqing	Mantou	unspecified	Henan Province	China	33.60	113.30	E	2	Gypsum	1	Shallow shelf	N China	Cambrian	2 to Miaolingian	4 to Wuliuan	Lower to Middle	Lungwangmiaoan to Hsuchuangian	Redlichia chinensis to Bailiella	MISSING	NA	L-M	511	509	505	Formation spans Lower-Middle	Boucot et al. (2013)	Liu Qun et al. (1994)	Wang et al. (2013)	Chough et al. (2010)	NA	NA	NA	-14.0	55	328.1	117	NA	NA	NA	NA	-7.0	60	162.2	58	-20	50	288.0
E102	LC-E20	Changqing	Mantou	unspecified	Yuanquan Shandong Province	China	36.40	118.00	E	2	Gypsum	1	Shallow shelf	N China	Cambrian	2 to Miaolingian	4 to Wuliuan	Lower to Middle	Lungwangmiaoan to Hsuchuangian	Redlichia chinensis to Bailiella	MISSING	NA	L-M	511	509	505	Formation spans Lower-Middle	Boucot et al. (2013)	Liu Qun et al. (1994)	Wang et al. (2013)	Chough et al. (2010)	NA	NA	NA	-13.5	55	333.2	119	NA	NA	NA	NA	-2.3	63	162.9	58	-21	50	292.0
E103	LC-E22	Changqing	Mantou	unspecified	Liaoyang Liaoning Province	China	41.20	123.00	E	2	Gypsum	1	Shallow shelf	N China	Cambrian	2 to Miaolingian	4 to Wuliuan	Lower to Middle	Lungwangmiaoan to Hsuchuangian	Redlichia chinensis to Bailiella	MISSING	NA	L-M	511	509	505	Formation spans Lower-Middle	Boucot et al. (2013)	Liu Qun et al. (1994)	Wang et al. (2013)	Chough et al. (2010)	NA	NA	NA	-10.5	57	338.8	121	NA	NA	NA	NA	3.8	67	161.9	58	-20	50	298.0
E104	NA	Changqing	Mantou	unspecified	Henan Province	China	33.60	113.30	E	2	Salt pseudomorphs	0.75	Shallow shelf	N China	Cambrian	2 to Miaolingian	4 to Wuliuan	Lower to Middle	Maochuangian to Hsuchuangian	Yaojiayuella to Bailiella	MISSING	NA	L-M	511	509	505	Formation spans Lower-Middle	Boucot et al. (2013)	Liu Qun et al. (1994)	Wang et al. (2013)	Chough et al. (2010)	NA	NA	NA	-14.1	55	328.1	117	NA	NA	NA	NA	-7.0	60	162.2	58	-20	50	288.0
E105	NA	Changqing	Mantou	unspecified	Yuanquan Shandong Province	China	36.40	118.00	E	2	Salt pseudomorphs	0.75	Shallow shelf	N China	Cambrian	2 to Miaolingian	4 to Wuliuan	Lower to Middle	Lungwangmiaoan to Hsuchuangian	Redlichia chinensis to Bailiella	MISSING	NA	L-M	511	509	505	Formation spans Lower-Middle	Boucot et al. (2013)	Liu Qun et al. (1994)	Wang et al. (2013)	Chough et al. (2010)	NA	NA	NA	-13.4	55	333.2	119	NA	NA	NA	NA	-2.3	63	162.9	58	-21	50	292.0
E106	LC-E51	Hormuz	Lalun	unknown	Zagros Mountains	Iran	31.00	56.00	E	2	Evaporite pseudomorphs	0.75	Shallow shelf	West Gondwana	Cambrian	2	4	undivided	undivided	unknown	unknown	NA	L	521	512	509	NA	Boucot et al. (2013)	Hamedi (1995)	Elicki (2007, CdG)	Bayet-Goll et al. (2018)	Geyer et al. (2014)	Bayet-Goll & Daraei (2020)	NA	-40.3	36	354.8	126	-22.4	49	103.6	38	-14.4	54	159.2	57	-7	60	333.0
E107	LC-E51	Hormuz	Lalun	unknown	Zagros Mountains	Iran	31.00	56.00	E	2	Salt casts	0.75	Shallow shelf	West Gondwana	Cambrian	2	4	undivided	undivided	unknown	unknown	NA	L	521	512	509	NA	Boucot et al. (2013)	Hamedi (1995)	Elicki (2007, CdG)	Bayet-Goll et al. (2018)	Geyer et al. (2014)	Bayet-Goll & Daraei (2020)	NA	-40.3	36	354.8	126	-22.4	49	103.6	38	-14.4	54	159.2	57	-7	60	333.0
E110	NA	Ram	Burj	Tayan	Dead Sea Region	Jordan	31.50	35.60	E	2	Evaporite	1	Shallow shelf	West Gondwana	Cambrian	2 to Miaolingian	4 to Wuliuan	NA	NA	Ovatoryctocara granulata	unknown	NA	L-M	514	509	505	Upper part of Tayan Mbr, Lower to Middle Cambrian	Boucot et al. (2013)	Elicki (2007, CdG)	Powell et al. (2014)	NA	NA	NA	NA	-56.2	25	345.6	123	-26.0	46	130.0	47	-32.8	41	140.6	51	-22	49	323.0
E111	LC-E06	Changqing	Mantou	unspecified	Hunjuang Jilin Province	China	42.00	126.40	E	2	Gypsum	1	Shallow shelf	N China	Cambrian	2 to Miaolingian	4 to Wuliuan	Lower to Middle	Lungwangmiaoan to Hsuchuangian	Redlichia chinensis to Bailiella	MISSING	NA	L-M	515	509	505	Formation spans Lower-Middle; see also LC-E16	Boucot et al. (2013)	Xiang Li-wen (1981)	Liu Qun et al. (1994)	Wang et al. (2013)	Chough et al. (2010)	NA	NA	-10.8	57	341.6	122	NA	NA	NA	NA	6.3	69	162.9	58	-19	51	300.0
E113	NA	Narpa	Thorntonia Limestone	NA	Georgina Basin Northern Territory	Australia	-22.00	136.00	E	2	Evaporite	1	Shallow shelf	East Gondwana	Cambrian	2 to Miaolingian	4 to Wuliuan	Ordian	NA	unknown	unknown	NA	L	514	509	505	NA	Boucot et al. (2013)	Shergold et al. (1985)	Kruse et al. (2013)	https://asud.ga.gov.au/search-stratigraphic-units/results/18088	NA	NA	NA	9.0	71	33.3	13	-23.0	48	58.0	21	23.4	81	189.6	68	25	82	28.0
E116	ML-E51	NA	Cadiz	NA	California	USA	34.50	-115.50	E	2	Salt casts	0.75	Shallow shelf	Laurentia	Cambrian	2 to Miaolingian	4 to Wuliuan	Waucoban to Lincolnian	Dyerian to Delamarian	Olenellus to Glossopleura	MISSING	NA	L-M	514	509	508	Spans Lower-Middle Cambrian	Boucot et al. (2013)	Foster (1994)	NA	NA	NA	NA	NA	10.0	72	207.0	74	9.8	71	226.9	81	0.3	65	262.6	94	7	69	175.0
E120	ML-E50	NA	Carrara	MISSING	Death Valley California	USA	36.00	-117.00	E	2	Salt casts	0.75	Shallow shelf	Laurentia	Cambrian	2	4	Waucoban to Lincolnian	Dyerian to Delamarian	Olenellus to Eokochaspis nodosa	MISSING	NA	L-M	514	510	508	Spans Lower-Middle Cambrian	Boucot et al. (2013)	Halley (1975)	Morgan (2012)	NA	NA	NA	NA	11.0	72	208.5	75	9.5	71	227.1	81	1.3	65	264.3	94	8	70	176.0
E122	LC-E15	Changqing	Mantou	unspecified	Suxian Henan Province	China	33.50	117.00	E	2	Skeletal salt	0.75	Shallow shelf	N China	Cambrian	2	4	Lower	Lungwangmiaoan	Redlichia chinensis	MISSING	NA	L	515	510	509	Formation spans Lower-Middle	Boucot et al. (2013)	Wang et al. (2013)	Chough et al. (2010)	NA	NA	NA	NA	-15.8	53	331.2	118	NA	NA	NA	NA	-4.9	61	164.5	59	-23	48	290.0
E135	NA	Changqing	Mantou	Lower	Henan Province	China	33.60	113.30	E	2	Salt pseudomorphs	0.75	Shallow shelf	N China	Cambrian	2	4	Lower	Lungwangmiaoan	Redlichia chinensis	MISSING	NA	L	514	510	509	NA	Boucot et al. (2013)	Liu Qun et al. (1994)	Wang et al. (2013)	Chough et al. (2010)	NA	NA	NA	-14.2	54	328.1	117	NA	NA	NA	NA	-7.0	60	162.2	58	-20	50	288.0
E137	LC-E36	NA	Qingxudong	NA	Yongshan Yunan Province	China	28.00	103.50	E	2	Gypsum	1	Shallow shelf	S China	Cambrian	2	4	Lower	Longwangmiao	MISSING	MISSING	NA	L	515	510	509	Longwangmiao now a regional stage not formation name	Boucot et al. (2013)	CGRSCY (1978)	Wang et al. (2013)	NA	NA	NA	NA	-5.7	60	7.0	3	14.0	74	27.0	11	33.0	88	161.9	58	9	71	351.0
E138	LC-E38	NA	Qingxudong	NA	Weiyuan Sichuan Province	China	29.50	104.60	E	2	Gypsum	1	Shallow shelf	S China	Cambrian	2	4	Lower	Longwangmiao	MISSING	MISSING	NA	L	515	510	509	Longwangmiao now a regional stage not formation name	Boucot et al. (2013)	Liu Qun et al. (1994)	Wang et al. (2013)	NA	NA	NA	NA	-6.8	60	5.8	3	12.0	73	27.0	11	30.5	86	161.5	58	8	70	350.0
E139	LC-E42	NA	Qingxudong	NA	See note	China	NA	NA	E	2	Gypsum	1	Shallow shelf	S China	Cambrian	2	4	Lower	Longwangmiao	MISSING	MISSING	NA	L	515	510	509	Location given as Huili Sichuan Province does not match lat/lon 21.8/102.2 provided; Longwangmiao now a regional stage not formation name	Boucot et al. (2013)	Li Shan-ji (1980)	Wang et al. (2013)	NA	NA	NA	NA	NA	NA	NA	NA	NA	NA	NA	NA	NA	NA	NA	NA	NA	NA	NA
E140	LC-E39	NA	Qingxudong	NA	Jinyang Sichuan Province	China	27.80	103.20	E	2	Gypsum	1	Shallow shelf	S China	Cambrian	2	4	Lower	Longwangmiao	MISSING	MISSING	NA	L	515	510	509	Longwangmiao now a regional stage not formation name	Boucot et al. (2013)	Li Shan-ji (1980)	Wang et al. (2013)	NA	NA	NA	NA	-5.6	61	7.2	4	15.0	75	27.0	11	32.4	87	162.6	58	9	71	351.0
E141	LC-E41	NA	Qingxudong	NA	Leipo Sichuan Province	China	28.20	103.60	E	2	Gypsum	1	Shallow shelf	S China	Cambrian	2	4	Lower	Longwangmiao	MISSING	MISSING	NA	L	515	510	509	Longwangmiao now a regional stage not formation name	Boucot et al. (2013)	Li Shan-ji (1980)	Wang et al. (2013)	NA	NA	NA	NA	-5.6	61	353.4	126	14.0	74	27.0	11	33.3	88	161.9	58	9	71	351.0
E142	LC-E43	NA	Qingxudong	NA	Leshan Sichuan Province	China	29.60	103.80	E	2	Gypsum	1	Shallow shelf	S China	Cambrian	2	4	Lower	Longwangmiao	MISSING	MISSING	NA	L	515	510	509	Longwangmiao now a regional stage not formation name	Boucot et al. (2013)	Li Shan-ji (1980)	Wang et al. (2013)	NA	NA	NA	NA	-7.4	59	6.0	3	13.0	74	26.0	10	31.5	87	161.0	58	8	70	350.0
E143	NA	NA	Qingxudong	NA	See note	China	NA	NA	E	2	Halite	1	Shallow shelf	S China	Cambrian	2	4	Lower	Longwangmiao	MISSING	MISSING	NA	L	515	510	509	Location given as Huili Sichuan Province does not match lat/lon 21.8/102.2 provided; Longwangmiao now a regional stage not formation name	Boucot et al. (2013)	Li Shan-ji (1980)	Wang et al. (2013)	NA	NA	NA	NA	NA	NA	NA	NA	NA	NA	NA	NA	NA	NA	NA	NA	NA	NA	NA
E144	NA	NA	Qingxudong	NA	Jinyang Sichuan Province	China	27.80	103.20	E	2	Halite	1	Shallow shelf	S China	Cambrian	2	4	Lower	Longwangmiao	MISSING	MISSING	NA	L	515	510	509	Longwangmiao now a regional stage not formation name	Boucot et al. (2013)	Li Shan-ji (1980)	Wang et al. (2013)	NA	NA	NA	NA	-5.6	61	7.2	4	15.0	75	27.0	11	32.4	87	162.6	58	9	71	351.0
E145	ML-E39	NA	Stansbury Limestone	NA	Stansbury Basin South Australia	Australia	-35.00	137.00	E	2	Halite pseudomorphs	0.75	Shallow shelf	East Gondwana	Cambrian	2	4	Ordian	NA	Redlichia guizhouensis	MISSING	NA	L	515	510	509	Correlated with the Wirrealpa Formation	Boucot et al. (2013)	Alexander et al. (2001)	Jago et al. (2013)	Betts et al. (2016)	NA	NA	NA	1.1	65	43.3	16	-2.0	63	60.0	22	12.9	74	197.7	71	11	72	31.0
E146	LC-E78	NA	Carrara	unspecified	Death Valley California	USA	37.00	-117.00	E	2	Salt casts	0.75	Shallow shelf	Laurentia	Cambrian	2	4	Waucoban to Lincolnian	Dyerian to Delamarian	Olenellus to Eokochaspis nodosa	MISSING	NA	L-M	514	510	508	Spans Lower-Middle Cambrian	Boucot et al. (2013)	Halley (1975)	Morgan (2012)	NA	NA	NA	NA	10.9	72	209.8	75	9.5	71	231.1	83	1.1	65	265.3	95	8	70	177.0
E147	NA	NA	Litvintsevo suite	NA	Southern Siberian Platform Siberia	Russia	59.00	106.00	E	2	Halite	1	Shallow shelf	Siberia	Cambrian	2	4	Lower	Toyonian	MISSING	MISSING	NA	L	514	510	509	NA	Petrychenko et al. (2005)	NA	NA	NA	NA	NA	NA	-13.9	55	305.3	109	-8.2	59	310.6	111	-7.6	59	358.1	127	-18	52	272.0
E148	NA	NA	Qingxudong	NA	Sichuan Province	China	29.00	105.00	E	2	Gypsum	1	Shallow shelf	S China	Cambrian	2	4	Lower	Longwangmiao	MISSING	MISSING	NA	L	515	510	509	Lat/Long from average of other Sichuan localities	Wang et al. (2013)	NA	NA	NA	NA	NA	NA	-5.7	60	5.8	3	12.0	73	26.0	10	30.5	86	161.1	58	9	71	350.0
E149	NA	NA	Qingxudong	NA	Shimen Hunan Province	China	29.60	111.40	E	2	Gypsum pseudomorphs	0.75	Shallow shelf	S China	Cambrian	2	4	Lower	Longwangmiao	MISSING	MISSING	NA	L	515	510	509	Lat/Long from Google Maps Shimen/Hunan	Wang et al. (2013)	NA	NA	NA	NA	NA	NA	-3.8	62	0.8	1	2.4	66	23.7	9	26.6	83	159.0	57	12	73	345.0
E150	NA	NA	Qingxudong	NA	Sichuan Province	China	29.00	105.00	E	2	Halite	1	Shallow shelf	S China	Cambrian	2	4	Lower	Longwangmiao	MISSING	MISSING	NA	L	515	510	509	Lat/Long from average of other Sichuan localities	Wang et al. (2013)	NA	NA	NA	NA	NA	NA	-5.7	60	5.8	3	12.0	73	26.0	10	30.5	86	161.1	58	9	71	350.0
E151	LC-E66	NA	Billy Creek	NA	Arrowie Basin South Australia	Australia	-35.00	138.50	E	2	Evaporite	1	Shallow shelf	East Gondwana	Cambrian	2	4	Ordian	NA	Pararaia janeae	unknown	NA	L	514	510	509	NA	Boucot et al. (2013)	Moore (1990)	Betts et al. (2016)	Jago et al. (2013)	Alexander et al. (2001)	Jago et al. (2018)	Betts et al. (2018)	1.7	66	44.3	17	-6.0	60	60.0	22	13.5	74	198.8	71	12	73	32.0
E152	NA	NA	Minlaton	NA	Stansbury Basin South Australia	Australia	-30.50	137.40	E	2	Evaporite	1	Shallow shelf	East Gondwana	Cambrian	2	4	undivided	undivided	MISSING	MISSING	NA	L	514	510	509	Yorke Peninsula	Boucot et al. (2013)	Drexel & Preiss (1995)	Alexander et al. (2001)	Betts et al. (2016)	Jago et al. (2013)	NA	NA	4.3	68	40.7	15	-6.0	60	60.0	22	16.9	76	195.6	70	15	75	31.0
E153	ML-E40	Gonnesa	Santa Barbara	NA	SW Sardinia	Italy	39.00	8.75	E	2	Barite	1	Shallow shelf	West Gondwana	Cambrian	2	4	Marianian	NA	unknown	unknown	NA	L	521	512	509	NA	Cocozza & Gandin (1990)	Alvaro et al. (2000a)	Elicki & Wotte (2003)	NA	NA	NA	NA	-72.8	13	252.8	90	12.0	73	172.0	62	-50.7	29	114.2	41	-36	39	307.0
E154	ML-E40	Gonnesa	Santa Barbara	NA	SW Sardinia	Italy	39.00	8.75	E	2	Anhydrite pseudomorphs	0.75	Shallow shelf	West Gondwana	Cambrian	2	4	Marianian	NA	unknown	unknown	NA	L	521	512	509	Chert pseudomorphs after anhydrite	Cocozza & Gandin (1990)	Alvaro et al. (2000a)	Elicki & Wotte (2003)	NA	NA	NA	NA	-72.8	13	252.8	90	12.0	73	172.0	62	-50.7	29	114.2	41	-36	39	307.0
E155	NA	NA	Tsinghsutung	NA	Sichuan Province	China	30.00	98.00	E	2	Halite	1	Shallow shelf	S China	Cambrian	2	4	Qiandongian	Duyunian	MISSING	MISSING	NA	L	521	513	510	Location given as Sichuan, lat/lon in Tibet	Boucot et al. (2013)	Wei Dong-yen (1991)	Sun et al. (2014)	NA	NA	NA	NA	-10.5	57	10.0	5	10.6	72	31.2	12	34.5	89	164.3	59	4	67	353.0
E156	LC-E37	NA	Tsinghsutung	NA	Youyang Yunan Province	China	29.00	109.00	E	2	Gypsum solution breccia	1	Shallow shelf	S China	Cambrian	2	4	Qiandongian	Duyunian	MISSING	MISSING	NA	L	521	513	510	Formation contains redlichiid trilobites	Boucot et al. (2013)	Wang Chang-sheng et al. (1988)	Sun et al. (2014)	NA	NA	NA	NA	-4.4	61	2.9	2	10.0	72	25.0	10	28.5	85	158.9	57	11	72	347.0
E157	LC-E38	NA	Tsinghsutung	NA	Weiyuan Sichuan Province	China	29.50	104.60	E	2	Gypsum	1	Shallow shelf	S China	Cambrian	2	4	Qiandongian	Duyunian	MISSING	MISSING	NA	L	521	513	510	NA	Boucot et al. (2013)	Liu Qun et al. (1994)	Sun et al. (2014)	NA	NA	NA	NA	-6.8	60	5.9	3	12.0	73	27.0	11	30.5	86	161.5	58	8	70	350.0
E158	LC-E46	NA	Tsinghsutung	NA	Jiuba Guizhou Province	China	28.40	107.30	E	2	Gypsum	1	Shallow shelf	S China	Cambrian	2	4	Qiandongian	Duyunian	MISSING	MISSING	NA	L	521	513	510	NA	Boucot et al. (2013)	Liu Qun et al. (1994)	Sun et al. (2014)	NA	NA	NA	NA	-4.1	62	4.6	3	12.0	73	25.0	10	29.3	85	160.2	58	11	72	349.0
E159	LC-E40	NA	Tsinghsutung	NA	Changning Sichuan Province	China	28.20	105.00	E	2	Gypsum	1	Shallow shelf	S China	Cambrian	2	4	Qiandongian	Duyunian	MISSING	MISSING	NA	L	521	513	510	NA	Boucot et al. (2013)	Li Shan-ji (1980)	Sun et al. (2014)	NA	NA	NA	NA	-5.0	61	6.2	3	13.0	74	27.0	11	30.9	86	160.7	58	9	71	351.0
E160	LC-E45	NA	Tsinghsutung	NA	Tongzi Guizhou Province	China	28.10	106.80	E	2	Gypsum	1	Shallow shelf	S China	Cambrian	2	4	Qiandongian	Duyunian	MISSING	MISSING	NA	L	521	513	510	NA	Boucot et al. (2013)	Li Shan-ji (1980)	Sun et al. (2014)	NA	NA	NA	NA	-4.0	62	4.7	3	12.0	73	25.0	10	29.3	85	159.0	57	11	72	349.0
E161	LC-E44	NA	Tsinghsutung	NA	Meitan Guizhou Province	China	27.80	107.50	E	2	Gypsum	1	Shallow shelf	S China	Cambrian	2	4	Qiandongian	Duyunian	MISSING	MISSING	NA	L	521	513	510	NA	Boucot et al. (2013)	Li Shan-ji (1980)	Sun et al. (2014)	NA	NA	NA	NA	-4.0	62	4.5	3	11.0	72	25.0	10	29.5	85	159.6	57	11	72	349.0
E163	NA	NA	Todd River Dolostone	NA	Amadeus Basin Northern Territory	Australia	-24.00	133.00	E	2	Halite	1	Shallow shelf	East Gondwana	Cambrian	Terreneuvian to 2	2 to 3	undivided	undivided	Sub-trilobitic to Parabadiella huoi	Assemblage 4 to 5	NA	L	525	521	520	Equivalent to Red Heart Dolostone	Boucot et al. (2013)	Kennard & Lindsay (1991)	Kennard et al. (1986)	Edgoose (2012)	NA	NA	NA	5.6	68	33.1	13	-18.0	52	66.0	24	20.2	79	188.4	67	22	80	26.0
E164	LC-E65	Shadow	Red Heart Dolostone	NA	Georgina Basin Queensland	Australia	-20.00	138.00	E	2	Evaporite	1	Shallow shelf	East Gondwana	Cambrian	Terreneuvian to 2	2 to 3	undivided	undivided	Sub-trilobitic to Parabadiella huoi	Assemblage 4 to 5	Micrina etheridgei?	L	525	521	520	Evaporitic mudflat-dominated deposit; shallow epeiric seaway; fauna includes Micrina etheridgei and Dailyatia ajax	Boucot et al. (2013)	Nicolaides (1995)	Warren (2016)	Southgate et al. (1989)	Edgoose (2012)	Kruse et al. (2013)	Laurie (1986)	11.6	73	33.1	13	-23.0	48	58.0	21	26.1	83	190.0	68	27	84	28.0
E165	NA	Hawker	Oraparinna Shale	Edeowie Limestone	Arrowie Basin South Australia	Australia	-30.50	137.40	E	2	Evaporite pseudomorphs	0.75	Shallow shelf	East Gondwana	Cambrian	2	4	undivided	undivided	Pararaia janeae	Assemblage 7	NA	L	514	514	509	NA	Boucot et al. (2013)	Drexel & Preiss (1995)	Betts et al. (2016)	Jago et al. (2013)	Betts et al. (2018)	NA	NA	4.4	68	40.7	15	-6.0	60	60.0	22	16.9	76	195.6	70	15	75	31.0
E166	NA	Hawker	Oraparinna Shale	Edeowie Limestone	Arrowie Basin South Australia	Australia	-30.50	137.40	E	2	Salt casts	0.75	Shallow shelf	East Gondwana	Cambrian	2	4	undivided	undivided	Pararaia janeae	Assemblage 7	NA	L	515	514	509	NA	Boucot et al. (2013)	Drexel & Preiss (1995)	Betts et al. (2016)	Jago et al. (2013)	Betts et al. (2018)	NA	NA	4.4	68	40.7	15	-6.0	60	60.0	22	16.9	76	195.6	70	15	75	31.0
E167	NA	Hawker	Oraparinna Shale	Edeowie Limestone	Arrowie Basin South Australia	Australia	-30.50	137.40	E	2	Evaporite pseudomorphs	0.75	Shallow shelf	East Gondwana	Cambrian	2	4	undivided	undivided	Pararaia janeae	Assemblage 7	NA	L	515	514	509	NA	Boucot et al. (2013)	Gravestock & Hibburt (1991)	Clarke (1990, AJEarthSci)	Betts et al. (2016)	Jago et al. (2013)	Betts et al. (2018)	NA	4.4	68	40.7	15	-6.0	60	60.0	22	16.9	76	195.6	70	15	75	31.0
E168	ML-E40	Gonnesa	Santa Barbara	NA	SW Sardinia	Italy	39.40	8.70	E	2	Halite pseudomorphs	0.75	Shallow shelf	West Gondwana	Cambrian	2	4	Marianian	NA	unknown	unknown	NA	L	521	514	509	No grid ref given, just SW Sardinia, see Alvaro et al 2000	Boucot et al. (2013)	Alvaro et al. (2000a)	Frohler & Beckstadt (1992)	Schledding (1985)	Bechstadt & Boni (1989)	Elicki & Wotte (2003)	NA	-72.5	13	252.5	90	12.0	73	172.0	62	-50.3	29	114.3	41	-36	39	307.0
E169	ML-E40	Nebida	Punta Manna	NA	SW Sardinia	Italy	39.00	8.75	E	2	Barite pseudomorphs	0.75	Shallow shelf	West Gondwana	Cambrian	2	4	Marianian	NA	unknown	unknown	NA	L	521	514	509	Barite in sabkha-type dolomitic sequence	Boucot et al. (2013)	Cocozza & Gandin (1990)	Gandin et al. (1973)	Alvaro et al. (2000a)	Elicki & Wotte (2003)	NA	NA	-72.8	13	252.8	90	12.0	73	172.0	62	-50.7	29	114.2	41	-36	39	307.0
E170	NA	NA	Scoresby Bay	NA	Arctic Canada	Canada	81.00	67.00	E	2	Evaporite casts	0.75	Shallow shelf	Laurentia	Cambrian	2	4	Waucoban	MISSING	Bonnia-Olenellus	MISSING	NA	L	521	514	509	NA	Boucot et al. (2013)	Dewing et al. (2008)	NA	NA	NA	NA	NA	-4.2	62	255.1	91	4.1	67	274.2	98	-13.3	55	311.0	111	-3	62	221.0
E171	NA	NA	Angara suite	NA	Southern Siberian Platform Siberia	Russia	59.00	106.00	E	2	Dolomite-Anhydrite	0.75	Shallow shelf	Siberia	Cambrian	2	4	Lower	Toyonian	MISSING	MISSING	NA	L	521	514	509	NA	Petrychenko et al. (2005)	NA	NA	NA	NA	NA	NA	-13.9	55	305.3	109	-8.2	59	310.6	111	-7.6	59	358.1	127	-18	52	272.0
E172	NA	NA	Angara suite	NA	Southern Siberian Platform Siberia	Russia	59.00	106.00	E	2	Halite	1	Shallow shelf	Siberia	Cambrian	2	4	Lower	Toyonian	MISSING	MISSING	NA	L	521	514	509	NA	Petrychenko et al. (2005)	NA	NA	NA	NA	NA	NA	-13.9	55	305.3	109	-8.2	59	310.6	111	-7.6	59	358.1	127	-18	52	272.0
E174	LC-E75	Ardvreck	An t-Sron	Fucoid Beds	Assynt NW Scotland	UK	57.00	-5.00	E	2	Anhydrite	1	Shallow shelf	Laurentia	Cambrian	2	4	Comley	NA	Strenuella sabulosa to Orodes	MISSING	NA	L	515	513	509	Fucoid Beds; chert nodule pseudomorphs after anhydrite	Boucot et al. (2013)	Allison & Russell (1985)	Trewin (2002)	Prigmore & Rushton (1999)	NA	NA	NA	-27.1	45	243.2	87	-20.4	50	269.8	96	-36.2	39	301.9	107	-25	47	210.0
E175	NA	Tata	Amouslek	upper	Stop 17 Timoulaye Izder	Morocco	29.20	-9.60	E	2	Gypsum molds	0.75	Shallow shelf	West Gondwana	Cambrian	2	3	Issendalian	NA	Daguinaspis	unknown	NA	L	521	517	516	Occurs in the uppermost 2 m of the formation	Landing et al. (1998)	Geyer & Landing (2006)	Geyer (1989)	NA	NA	NA	NA	-75.0	12	245.0	87	1.5	66	170.0	61	-67.7	17	113.9	41	-58	24	292.0
E177	LC-E01	Taroudant	Lie-de-vin	Upper	Anti-Atlas Basin	Morocco	34.00	-5.00	E	2	Evaporite	1	Shallow shelf	West Gondwana	Cambrian	Terreneuvian	2	Cordubian	NA	Sub-trilobitic	unknown	NA	L	529	522	521	NA	Boucot et al. (2013)	Landing et al. (1998)	Geyer & Landing (2006)	Culver et al. (1988)	Maloof et al. (2010) [GSA Bull.]	Alvaro et al. (2014)	NA	-73.0	13	267.7	95	-5.4	61	167.8	60	-61.5	21	113.1	41	-49	30	299.0
E178	NA	Taroudant	Lie-de-vin	Upper	Tiout Section Anti-Atlas	Morocco	30.40	-8.70	E	2	Evaporite pseudomorphs	0.75	Shallow shelf	West Gondwana	Cambrian	Terreneuvian	2	Cordubian	NA	Sub-trilobitic	unknown	NA	L	529	522	521	See Geyer & Landing (2006), p. 58	Landing et al. (1998)	Monninger (1979)	Geyer & Landing (2006)	Alvaro et al. (2014)	Geyer & Landing (1995)	Maloof et al. (2010) [Geology]	NA	-74.7	12	250.7	89	2.0	66	170.0	61	-66.2	18	113.3	41	-55	26	294.0
E179	NA	Taroudant	Lie-de-vin	Upper	Tiout Section Anti-Atlas	Morocco	30.40	-8.70	E	2	Halite pseudomorphs	0.75	Shallow shelf	West Gondwana	Cambrian	Terreneuvian	2	Cordubian	NA	Sub-trilobitic	unknown	NA	L	529	522	521	See Geyer & Landing (2006), p. 58	Landing et al. (1998)	Monninger (1979)	Geyer & Landing (2006)	Alvaro et al. (2014)	Geyer & Landing (1995)	Maloof et al. (2010) [Geology]	NA	-74.7	12	250.7	89	2.0	66	170.0	61	-66.2	18	113.3	41	-55	26	294.0
E182	NA	NA	Rome	NA	The Burkes Garden Dome Tazewell County Virginia	USA	37.00	-81.00	E	2	Anhydrite	1	Shallow shelf	Laurentia	Cambrian	2	4	Waucoban	Dyerian	upper Olenellus	MISSING	NA	L	514	510	509	Subsurface evidence	Boucot et al. (2013)	Rodgers (1970)	Morgan (2012)	NA	NA	NA	NA	-17.3	52	211.2	76	-11.3	57	237.5	85	-27.4	45	265.9	95	-17	53	181.0
E185	LC-E77	NA	Rome	NA	ARCO-Anschutz No1 Alabama Property Co well Alabama	USA	33.16	-86.75	E	2	Anhydrite	1	Shallow shelf	Laurentia	Cambrian	2	4	Waucoban	Dyerian	upper Olenellus	MISSING	NA	L	514	510	509	Subsurface formation; olenellid fauna	Boucot et al. (2013)	Raymond (1991)	Thomas et al. (2001)	Morgan (2012)	NA	NA	NA	-13.4	55	208.2	74	-14.9	54	231.5	83	-23.1	48	262.3	94	-11	57	187.0
E186	LC-E81	NA	Rome	NA	Grainger County Tennessee	USA	36.50	-86.50	E	2	Salt casts	0.75	Shallow shelf	Laurentia	Cambrian	2	4	Waucoban	Dyerian	upper Olenellus	MISSING	NA	L	514	510	509	Subsurface formation; olenellid fauna	Boucot et al. (2013)	Brooks (1955)	Morgan (2012)	NA	NA	NA	NA	-13.2	55	210.4	75	-12.1	56	237.2	85	-23.2	48	264.5	94	-11	57	188.0
E187	LC-E82	NA	Rome	NA	Tennessee	USA	36.00	-84.00	E	2	Salt hoppers	1	Shallow shelf	Laurentia	Cambrian	2	4	Waucoban	Dyerian	upper Olenellus	MISSING	NA	L	514	510	509	Subsurface formation; olenellid fauna	Boucot et al. (2013)	McReynolds & Driese (1994)	Morgan (2012)	NA	NA	NA	NA	-15.1	54	210.2	75	-10.6	57	234.1	84	-25.3	47	264.3	94	-15	54	189.0
E188	NA	NA	Belsk suite	NA	Southern Siberian Platform Siberia	Russia	59.00	106.00	E	2	Halite	1	Shallow shelf	Siberia	Cambrian	2	3	Lower	Atdabanian to Botoman	MISSING	MISSING	NA	L	530	520	514	NA	Petrychenko et al. (2005)	NA	NA	NA	NA	NA	NA	-13.9	55	305.3	109	-8.2	59	310.6	111	-7.6	59	358.1	127	-18	52	272.0
E189	ML-E32	Marla	Observatory Hill	Parakeelya Alkali	Officer Basin Northern Territory	Australia	-28.00	132.00	E	2	Evaporite	1	Shallow shelf	East Gondwana	Cambrian	2	4	undivided	undivided	unknown	unknown	NA	L	514	512	509	Correlated to Billy Creek Fm (Alexander et al. 2001)	Boucot et al. (2013)	Southgate (1994)	Warren (2016)	Southgate et al. (1989)	http://dbforms.ga.gov.au/pls/www/geodx.strat_units.sch_full?wher=stratno=14485	Alexander et al. (2001)	NA	2.4	66	35.7	14	-9.0	58	64.0	24	16.4	76	190.1	68	16	76	27.0
E190	NA	Marla	Observatory Hill	NA	Officer Basin South Australia	Australia	-28.00	132.00	E	2	Evaporite	1	Shallow shelf	East Gondwana	Cambrian	2	4	undivided	undivided	unknown	unknown	NA	L	514	512	509	Correlated to Billy Creek Fm (Alexander et al. 2001)	Boucot et al. (2013)	Southgate (1994)	Drexel & Preiss (1995)	Jago et al. (2002)	Betts et al. (2016)	http://dbforms.ga.gov.au/pls/www/geodx.strat_units.sch_full?wher=stratno=14485	Alexander et al. (2001)	2.4	66	35.7	14	-9.0	58	64.0	24	16.4	76	190.1	68	16	76	27.0
E191	NA	NA	Houjiashan	NA	Suxian Henan Province	China	33.50	117.00	E	2	Skeletal salt	0.75	Shallow shelf	N China	Cambrian	2	3	Lower	Tsanglangpuan	Megapalaeolenus	MISSING	NA	L	516	514	514	Conformably overlain by Mantou Fm, may represent local Meischucunian age; correlates with upper Zhushadong Fm	Boucot et al. (2013)	NA	NA	NA	NA	NA	NA	-15.7	53	331.2	118	NA	NA	NA	NA	-4.9	61	164.5	59	-23	48	290.0
E192	NA	NA	Dalinzi	NA	Dalian Liaoning Province	China	39.50	122.20	E	2	Gypsum	1	Shallow shelf	N China	Cambrian	2	3	Lower	Tsanglangpuan	Megapalaeolenus	MISSING	NA	L	516	515	514	Equivalent to lower Jianchang; correlates to mid-Zhushadong	Wang et al. (2013)	NA	NA	NA	NA	NA	NA	-11.9	56	337.7	120	NA	NA	NA	NA	2.2	66	162.8	58	-21	50	296.0
E193	NA	NA	Dalinzi	NA	Dalian Liaoning Province	China	39.50	122.20	E	2	Salt pseudomorphs	0.75	Shallow shelf	N China	Cambrian	2	3	Lower	Tsanglangpuan	Megapalaeolenus	MISSING	NA	L	516	515	514	Equivalent to lower Jianchang; correlates to mid-Zhushadong	Wang et al. (2013)	NA	NA	NA	NA	NA	NA	-11.9	56	337.7	120	NA	NA	NA	NA	2.2	66	162.8	58	-21	50	296.0
E194	NA	NA	Jianchang	NA	Benxi Liaoning Province	China	41.00	124.00	E	2	Gypsum	1	Shallow shelf	N China	Cambrian	2	3	Lower	Tsanglangpuan	Megapalaeolenus	MISSING	NA	L	516	514	514	Equivalent to Dalinzi; correlates with upper Zhushadong	Wang et al. (2013)	NA	NA	NA	NA	NA	NA	-11.0	57	339.4	121	NA	NA	NA	NA	4.2	67	162.6	58	-20	50	298.0
E195	NA	NA	Jianchang	NA	Benxi Liaoning Province	China	41.00	124.00	E	2	Halite pseudomorphs	0.75	Shallow shelf	N China	Cambrian	2	3	Lower	Tsanglangpuan	Megapalaeolenus	MISSING	NA	L	516	514	514	Equivalent to Dalinzi; correlates with upper Zhushadong	Wang et al. (2013)	NA	NA	NA	NA	NA	NA	-11.0	57	339.4	121	NA	NA	NA	NA	4.2	67	162.6	58	-20	50	298.0
E196	LC-E32	Changqing	Zhushadong	NA	Henan Province	China	33.60	113.30	E	2	Gypsum	1	Shallow shelf	N China	Cambrian	2	3	Lower	Tsanglangpuan	Megapalaeolenus	MISSING	NA	L	516	515	514	Xinji gypsum deposit in Zhushadong	Boucot et al. (2013)	Wang et al. (2013)	NA	NA	NA	NA	NA	-14.2	54	328.3	117	NA	NA	NA	NA	-7.0	60	162.2	58	-20	50	288.0
E197	LC-E11	Changqing	Zhushadong	NA	Jiyuan Henan Province	China	35.00	112.50	E	2	Gypsum	1	Shallow shelf	N China	Cambrian	2	3	Lower	Tsanglangpuan	Megapalaeolenus	MISSING	NA	L	516	515	514	NA	Boucot et al. (2013)	Xiang Li-wen (1981)	Wang et al. (2013)	NA	NA	NA	NA	-12.4	56	328.4	117	NA	NA	NA	NA	-6.5	60	160.8	58	-19	51	288.0
E198	LC-E21	Changqing	Zhushadong	unspecified	Lushan Henan Province	China	36.50	118.20	E	2	Gypsum	1	Shallow shelf	N China	Cambrian	2	3	Lower	Tsanglangpuan	Megapalaeolenus	MISSING	NA	L	516	515	514	Xinji gypsum deposit in Zhushadong	Boucot et al. (2013)	Xiang Li-wen (1981)	Liu Qun et al. (1994)	Wang et al. (2013)	NA	NA	NA	-13.4	55	333.3	119	NA	NA	NA	NA	-2.2	63	163.0	58	-21	50	292.0
E200	LC-E14	Changqing	Zhushadong	NA	Dengfeng Henan Province	China	34.50	113.00	E	2	Gypsum	1	Shallow shelf	N China	Cambrian	2	3	Lower	Tsanglangpuan	Megapalaeolenus	MISSING	NA	L	516	515	514	Xinji gypsum deposit in Zhushadong; see also LC-E30	Boucot et al. (2013)	Liu Yin-huan et al. (1991)	Wang et al. (2013)	Liu Qun et al. (1994)	NA	NA	NA	-13.3	55	328.6	117	NA	NA	NA	NA	-6.6	60	161.4	58	-20	50	288.0
E201	LC-E14	Changqing	Zhushadong	NA	Dengfeng Henan Province	China	34.50	113.00	E	2	Skeletal halite	0.75	Shallow shelf	N China	Cambrian	2	3	Lower	Tsanglangpuan	Megapalaeolenus	MISSING	NA	L	516	515	514	Xinji gypsum deposit in Zhushadong	Boucot et al. (2013)	Liu Yin-huan et al. (1991)	Wang et al. (2013)	NA	NA	NA	NA	-13.3	55	328.6	117	NA	NA	NA	NA	-6.6	60	161.4	58	-20	50	288.0
E202	LC-E20	Changqing	Zhushadong	NA	Yuanquan Shandong Province	China	36.40	118.00	E	2	Gypsum	1	Shallow shelf	N China	Cambrian	2	3	Lower	Tsanglangpuan	Megapalaeolenus	MISSING	NA	L	516	515	514	NA	Boucot et al. (2013)	Liu Qun et al. (1994)	Wang et al. (2013)	NA	NA	NA	NA	-13.4	55	333.3	119	NA	NA	NA	NA	-2.3	63	162.9	58	-21	50	292.0
E203	LC-E50	NA	Desu	NA	North central Iran	Iran	34.00	57.00	E	2	Evaporite	1	Shallow shelf	West Gondwana	Cambrian	Terreneuvian	Fortunian to 2	undivided	undivided	unknown	unknown	NA	L	541	525	515	Age poorly constrained; estimated from overlying Dahu Formation	Boucot et al. (2013)	Reitz & Davoudzadeh (1995)	Ruttner et al. (1968)	Warren (2006)	Bayet-Goll et al. (2018)	NA	NA	-39.3	37	351.7	125	-17.9	52	105.5	38	-11.7	56	160.9	58	-7	60	331.0
E204	NA	NA	Usolye suite	NA	Turukhan - Irkutsk Olekmin Salt Basin Siberia	Russia	67.00	84.00	E	2	Evaporite	1	Shallow shelf	Siberia	Cambrian	Terreneuvian	2	Lower	Tommotian to Atdabanian	MISSING	MISSING	NA	L	530	525	519	Missing formation and age information	Warren (2016)	Petrychenko et al. (2005)	Ulmishek (2001)	NA	NA	NA	NA	-26.1	46	309.5	110	4.7	68	305.1	109	-19.5	51	2.7	2	-31	43	276.0
E205	NA	NA	Usolye suite	NA	Southern Siberian Platform Siberia	Russia	59.00	106.00	E	2	Halite	1	Shallow shelf	Siberia	Cambrian	Terreneuvian	2	Lower	Tommotian to Atdabanian	MISSING	MISSING	NA	L	530	525	519	NA	Petrychenko et al. (2005)	NA	NA	NA	NA	NA	NA	-13.9	55	305.3	109	-8.2	59	310.6	111	-7.6	59	358.1	127	-18	52	272.0
E208	LC-E54	NA	Hormuz Salt	NA	Straits of Hormuz	Iran	26.00	57.00	E	2	Evaporite	1	Shallow shelf	West Gondwana	Cambrian	Terreneuvian	Fortunian	undivided	undivided	Sub-trilobitic	unknown	NA	L	541	530	521	Mid-Lower Cambrian but based on old correlations	Boucot et al. (2013)	Zharkov (1981)	Zharkov (1984)	Husseini & Husseini (1990)	NA	NA	NA	-46.9	31	10.2	5	-27.0	45	110.0	40	-15.8	53	151.2	54	-16	53	343.0
E209	NA	NA	Salt Range	NA	Salt Range Punjab	Pakistan	31.00	74.00	E	2	Evaporite	1	Shallow shelf	East Gondwana	Cambrian	Terreneuvian	Fortunian	NA	NA	Sub-trilobitic	unknown	NA	L	541	530	521	Mid-Lower Cambrian but based on old correlations	Boucot et al. (2013)	Strauss et al. (2001)	Husseini & Husseini (1990)	NA	NA	NA	NA	-32.1	42	17.8	7	-16.0	53	95.0	35	-11.7	56	167.9	60	-7	60	353.0
E210	LC-E55	NA	Hormuz Salt	NA	Arabian Basin	Saudi Arabia	23.00	57.50	E	2	Evaporite	1	Shallow shelf	West Gondwana	Cambrian	Terreneuvian	Fortunian	undivided	undivided	Sub-trilobitic	unknown	NA	L	541	530	521	Mid-Lower Cambrian but based on old correlations	Boucot et al. (2013)	St�cklin (1968)	Husseini & Husseini (1990)	Warren (2016)	Edgell (1991)	Edgell (1996)	Husseini (1989)	-39.6	37	5.9	3	-25.0	47	109.0	39	-15.4	54	154.3	55	-10	57	342.0
E211	LC-E56	NA	Salt Range	NA	Salt Range Punjab	Pakistan	32.80	72.50	E	2	Evaporite	1	Shallow shelf	East Gondwana	Cambrian	Terreneuvian	Fortunian	NA	NA	Sub-trilobitic	unknown	NA	L	541	530	521	Mid-Lower Cambrian but based on old correlations	Boucot et al. (2013)	St�cklin (1968)	Husseini & Husseini (1990)	NA	NA	NA	NA	-39.6	37	5.9	3	-17.0	53	95.0	35	-11.2	57	165.7	59	-7	60	351.0
E212	LC-E67	Marla	Ouldburra	NA	Officer Basin South Australia	Australia	-28.00	132.00	E	2	Evaporite	1	Shallow shelf	East Gondwana	Cambrian	Terreneuvian to 2	2 to 3	undivided	undivided	Sub-trilobitic to Parabadiella huoi	Assemblage 4 to 5	NA	L	525	521	520	Correlated to Todd River Fm (Alexander et al. 2001)	Boucot et al. (2013)	Southgate (1994)	Drexel & Preiss (1995)	Jago et al. (2002)	Betts et al. (2016)	http://dbforms.ga.gov.au/pls/www/geodx.strat_units.sch_full?wher=stratno=26319	Alexander et al. (2001)	2.4	66	35.7	14	-9.0	58	64.0	24	16.4	76	190.1	68	16	76	27.0
E214	LC-E85	Limbo	MISSING	MISSING	Cochabamba	Bolivia	-17.00	-66.00	E	2	Anhydrite	1	Shallow shelf	West Gondwana	Cambrian	Terreneuvian	Fortunian	MISSING	MISSING	MISSING	MISSING	NA	L	550	530	485	Age highly uncertain, may be Cambrian; this from lower mbr; possibly non-marine deposition	Boucot et al. (2013)	Benavides (1968)	Franz et al. (1979)	Suarez Soruco and D�az Mart�nez (1996)	NA	NA	NA	-50.0	29	122.4	44	44.0	96	149.0	54	-56.7	25	237.2	85	-72	14	56.0
E215	NA	NA	Danilovo suite	NA	Southern Siberian Platform Siberia	Russia	59.00	106.00	E	2	Dolomite-Anhydrite	0.75	Shallow shelf	Siberia	Cambrian	Terreneuvian	Fortunian	Vendian	Nemakit-Daldynian	MISSING	MISSING	NA	L	541	530	521	NA	Petrychenko et al. (2005)	NA	NA	NA	NA	NA	NA	-13.9	55	305.3	109	-8.2	59	310.6	111	-7.6	59	358.1	127	-18	52	272.0
E216	NA	NA	Danilovo suite	NA	Southern Siberian Platform Siberia	Russia	59.00	106.00	E	2	Dolomite-Anhydrite	0.75	Shallow shelf	Siberia	Cambrian	Terreneuvian	Fortunian	Vendian	Nemakit-Daldynian	MISSING	MISSING	NA	L	541	530	521	NA	Petrychenko et al. (2005)	NA	NA	NA	NA	NA	NA	-13.9	55	305.3	109	-8.2	59	310.6	111	-7.6	59	358.1	127	-18	52	272.0
E217	LC-E57	Ara	NA	NA	Central Oman	Oman	18.00	56.00	E	2	Evaporite	1	Shallow shelf	West Gondwana	Cambrian	Terreneuvian	Fortunian	NA	NA	Sub-trilobtic	unknown	NA	L	550	535	525	Spans Ediacaran/Early Cambrian before salt deposition ceases	Boucot et al. (2013)	St�cklin (1986)	Mattes & Conway Morris (1990)	Warren (2016)	Schoenherr et al. (2009)	NA	NA	-40.7	36	12.6	5	-21.0	50	107.0	39	-16.8	53	159.5	57	-11	57	346.0
E218	LC-E58	Ara	NA	NA	Hormuz Salt Basin Persian Gulf	UAE	25.00	55.00	E	2	Evaporite	1	Shallow shelf	West Gondwana	Cambrian	Terreneuvian	Fortunian	NA	NA	Sub-trilobtic	unknown	NA	L	550	535	525	Spans Ediacaran/Early Cambrian before salt deposition ceases	Boucot et al. (2013)	St�cklin (1986)	Mattes & Conway Morris (1990)	Schoenherr et al. (2009)	NA	NA	NA	-42.0	35	3.5	2	-25.0	47	111.0	40	-17.6	52	152.2	55	-12	56	340.0
E219	LC-E59	Ara	NA	NA	Central Iran	Iran	30.00	50.00	E	2	Evaporite	1	Shallow shelf	West Gondwana	Cambrian	Terreneuvian	Fortunian	undivided	undivided	Sub-trilobitic	unknown	NA	L	550	535	525	Spans Ediacaran/Early Cambrian before salt deposition ceases	Boucot et al. (2013)	St�cklin (1986)	Mattes & Conway Morris (1990)	NA	NA	NA	NA	-45.7	32	355.6	126	-31.4	42	125.8	45	-13.7	55	153.9	55	-12	56	334.0
E220	LC-E60	Ara	NA	NA	Central Iran	Iran	32.00	51.00	E	2	Evaporite	1	Shallow shelf	West Gondwana	Cambrian	Terreneuvian	Fortunian	undivided	undivided	Sub-trilobitic	unknown	NA	L	550	535	525	Spans Ediacaran/Early Cambrian before salt deposition ceases	Boucot et al. (2013)	St�cklin (1986)	Mattes & Conway Morris (1990)	NA	NA	NA	NA	-44.4	33	352.8	125	-21.0	50	104.2	38	-12.1	56	155.4	56	-11	57	332.0
E221	LC-E61	Ara	NA	NA	Central Iran	Iran	31.00	58.00	E	2	Evaporite	1	Shallow shelf	West Gondwana	Cambrian	Terreneuvian	Fortunian	undivided	undivided	Sub-trilobitic	unknown	NA	L	550	535	525	Spans Ediacaran/Early Cambrian before salt deposition ceases	Boucot et al. (2013)	St�cklin (1986)	Mattes & Conway Morris (1990)	NA	NA	NA	NA	-38.5	37	355.1	126	-23.1	48	103.3	37	-14.9	54	160.9	58	-5	61	333.0
E222	NA	Ara	NA	NA	Southeast Iraq	Iraq	36.00	53.00	E	2	Evaporite	1	Shallow shelf	West Gondwana	Cambrian	Terreneuvian	Fortunian	undivided	undivided	Sub-trilobitic	unknown	NA	L	550	535	525	Spans Ediacaran/Early Cambrian before salt deposition ceases	Boucot et al. (2013)	St�cklin (1986)	Mattes & Conway Morris (1990)	NA	NA	NA	NA	-47.9	31	355.4	126	-29.5	44	127.1	46	-23.4	48	146.3	53	-14	55	334.0
E223	NA	Ara	NA	NA	Central Oman	Oman	21.00	57.00	E	2	Evaporite	1	Shallow shelf	West Gondwana	Cambrian	Terreneuvian	Fortunian	NA	NA	Sub-trilobtic	unknown	NA	L	550	535	525	Spans Ediacaran/Early Cambrian before salt deposition ceases	Boucot et al. (2013)	Gorin et al. (1982)	Clarke (1988)	Schoenherr et al. (2009)	NA	NA	NA	-40.0	36	8.7	4	-23.0	48	108.0	39	-15.8	53	156.4	56	-10	57	343.0
E224	LC-E62	Ara	NA	NA	Fahud Salt Basin	Oman	22.00	56.00	E	2	Evaporite	1	Shallow shelf	West Gondwana	Cambrian	Terreneuvian	Fortunian	NA	NA	Sub-trilobtic	unknown	NA	L	550	535	525	Spans Ediacaran/Early Cambrian before salt deposition ceases	Boucot et al. (2013)	Droste (1997)	Boserio et al. (1994)	Schoenherr et al. (2009)	NA	NA	NA	-40.9	36	7.2	4	-24.0	48	110.0	40	-16.8	53	155.4	56	-12	56	342.0
E225	LC-E63	Ara	NA	NA	Ghaba Salt Basin	Oman	21.00	57.00	E	2	Evaporite	1	Shallow shelf	West Gondwana	Cambrian	Terreneuvian	Fortunian	NA	NA	Sub-trilobtic	unknown	NA	L	550	535	525	Spans Ediacaran/Early Cambrian before salt deposition ceases	Boucot et al. (2013)	Droste (1997)	Boserio et al. (1994)	Schoenherr et al. (2009)	NA	NA	NA	-40.0	36	8.7	4	-23.0	48	108.0	39	-15.8	53	156.4	56	-10	57	343.0
E226	NA	Ara	NA	NA	Central Oman	Oman	21.00	57.00	E	2	Evaporite	1	Shallow shelf	West Gondwana	Cambrian	Terreneuvian	Fortunian	NA	NA	Sub-trilobtic	unknown	NA	L	550	535	525	Spans Ediacaran/Early Cambrian before salt deposition ceases	Boucot et al. (2013)	Schr�der et al. (2003)	Sharland et al. (2001)	Warren (2016)	Schoenherr et al. (2009)	NA	NA	-40.0	36	8.7	4	-23.0	48	108.0	39	-15.8	53	156.4	56	-10	57	343.0
E227	LC-E86	Arroyo del Soldado	Cerro Victoria	Unit D	Section B	Uruguay	-33.60	-55.40	E	2	Salt casts	0.75	Shallow shelf	West Gondwana	Cambrian	Terreneuvian	Fortunian	NA	NA	Sub-trilobitic	MISSING	NA	L	575	535	535	Sub-trilobitic; Cambrian trace fossils and above disappearance of Ediacaran fauna	Boucot et al. (2013)	Gaucher (2000)	Sprechmann et al. (2004)	Gaucher et al. (2007)	Blanco et al. (2009)	NA	NA	-43.6	34	95.1	35	44.0	96	130.0	47	-40.4	36	220.1	79	-54	26	38.0
E229	NA	Hanseran Evaporite	NA	NA	P12 drillcore Jodhpur-Bikaner Rajasthan	India	26.00	73.00	E	2	Halite	1	Shallow shelf	East Gondwana	Ediacaran to Cambrian	Ediacaran to Terreneuvian	Ediacaran to Fortunian	NA	NA	Sub-trilobitic	unknown	NA	Ed-L	570	540	535	Neoproterozoic to earliest Cambrian group	Boucot et al. (2013)	Strauss et al. (2001)	NA	NA	NA	NA	NA	-35.6	39	22.2	9	-11.0	57	99.0	36	-15.9	53	170.8	61	-12	56	357.0
E231	LC-E76	NA	Spiral Creek	NA	East Greenland	Denmark	73.00	-23.00	E	2	Salt hopper casts	0.75	Shallow shelf	Laurentia	Ediacaran to Cambrian	NA	NA	NA	NA	Sub-trilobitic	MISSING	NA	Ed-L	550	542	530	Below lowest known fossils	Boucot et al. (2013)	Cowie & Adams (1957)	NA	NA	NA	NA	NA	-19.4	51	253.8	91	-12.4	56	276.1	98	-29.0	44	311.3	111	-19	51	220.0
E232	LC-E03	Taroudant	Adoudou	Tifnout	Ait Abdellah Souss-Massa-Draa	Morocco	30.00	-8.00	E	2	Evaporite	1	Shallow shelf	West Gondwana	Cambrian	Terreneuvian	Fortunian	Cordubian	NA	Sub-trilobitic	unknown	NA	L	561	540	535	Identified as the Tifnout Member following Alvaro et al. (2014).	Boucot et al. (2013)	Landing et al. (1998)	Benssaou & Hamoumi (2001)	Geyer & Landing (2006)	Alvaro et al. (2014)	NA	NA	-74.7	12	254.7	91	2.0	66	170.0	61	-65.3	18	114.5	41	-55	26	296.0
E236	ML-E38	Marla	Observatory Hill	NA	Ackaringa Basin South Australia	Australia	-30.00	133.00	E	2	Evaporite	1	Shallow shelf	East Gondwana	Cambrian	2	4	undivided	undivided	unknown	unknown	NA	L	514	512	509	Correlated to Billy Creek Fm (Alexander et al. 2001)	Boucot et al. (2013)	Wells (1980)	Alexander et al. (2001)	NA	NA	NA	NA	3.2	67	37.5	14	-7.0	60	63.0	23	15.3	75	192.0	69	13	74	25.0
E238	ML-E37	Marla	Observatory Hill	NA	Officer Basin South Australia	Australia	-27.00	135.00	E	2	Magadi-type chert	1	Shallow shelf	East Gondwana	Cambrian	2	4	undivided	undivided	unknown	unknown	NA	L	514	512	509	Chert pseudomorphs; correlated to Billy Creek Fm (Alexander et al. 2001)	Boucot et al. (2013)	White & Youngs (1980)	Alexander et al. (2001)	NA	NA	NA	NA	5.1	68	35.8	14	-10.0	57	62.0	23	18.7	78	191.7	69	17	76	25.0
E260	NA	NA	Salt Range	NA	Salt Range Dhariala Punjab	Pakistan	32.80	72.90	E	2	Anhydrite	1	Shallow shelf	West Gondwana	Ediacaran to Cambrian	Ediacaran to Terreneuvian	Ediacaran to Fortunian	NA	NA	Sub-trilobitic	unknown	NA	Ed-L	570	541	535	Thick anhydrite beds from near top of the Salt Range Formation	Boucot et al. (2013)	Kazmi & Jan (1997)	NA	NA	NA	NA	NA	-39.6	37	5.9	3	-17.0	53	95.0	35	-11.2	57	165.7	59	-7	60	351.0
E262	NA	Ghabar	Khabla	NA	Wadi Ghabar Hadramawt	Yemen	16.90	49.40	E	2	Gypsum	1	Shallow shelf	West Gondwana	Ediacaran to Cambrian	Ediacaran to Terreneuvian	Ediacaran to Fortunian	NA	NA	Sub-trilobitic	unknown	NA	Ed-L	590	541	540	NA	Boucot et al. (2013)	Husseini & Husseini (1990)	NA	NA	NA	NA	NA	-46.4	32	15.7	7	-19.0	51	107.9	39	-23.3	48	162.8	58	-21.2	50	345.6
E262	NA	Ghabar	Shabb	NA	Wadi Ghabar Hadramawt	Yemen	16.90	49.40	E	2	Gypsum	1	Shallow shelf	West Gondwana	Ediacaran to Cambrian	Ediacaran to Terreneuvian	Ediacaran to Fortunian	NA	NA	Sub-trilobitic	unknown	NA	Ed-L	590	541	540	NA	Boucot et al. (2013)	Husseini & Husseini (1990)	NA	NA	NA	NA	NA	-46.4	32	15.7	7	-19.0	51	107.9	39	-23.3	48	162.8	58	-21.2	50	345.6
E265	LC-E68	NA	Saint-Jean-de-la-Riviere	NA	Cotentin Peninsula Armorican Massif	France	49.50	-1.50	E	2	Halite pseudomorphs	0.75	Shallow shelf	Armorica	Cambrian	2	3	Ovetian	NA	Eofallotapsis to Fallotapsis tazemmourtensis	unknown	NA	L	521	519	517	NA	Boucot et al. (2013)	Dor� (1994)	Alvaro et al. (2000a)	NA	NA	NA	NA	-65.2	18	294.4	105	16.2	76	174.4	63	-50.4	29	102.4	37	-35	40	298.0
E266	LC-E69	NA	Lastours	NA	Montagne Noire	France	44.00	3.50	E	2	Evaporite	1	Shallow shelf	Armorica	Cambrian	2	3 to 4	Marianian	NA	Sectigena	unknown	NA	L	516	515	513	NA	Boucot et al. (2013)	Rouchy (1997)	Alvaro et al. (2000a)	NA	NA	NA	NA	-68.6	16	304.9	109	11.0	72	179.0	64	-50.0	29	112.5	41	-35	40	307.0
E268	NA	NA	Vegadeo	NA	West Asturian-Leonense	Spain	43.52	-7.30	E	2	Evaporite	1	Shallow shelf	Iberia	Cambrian	2 to Miaolingian	4 to Wuliuan	Marianian to Caesaragustan	NA	Sectigena	unknown	NA	L	515	515	505	Correlated with middle of Sectigena Zone of Moroccan Cambrian	Boucot et al. (2013)	Alvaro et al. (2000a)	NA	NA	NA	NA	NA	-69.0	16	278.5	99	11.7	73	175.9	63	-54.0	26	104.8	38	-42	35	297.0
E269	NA	NA	Lancara	lower	Cantabrian Platform precise location uncertain	Spain	43.42	-6.09	E	2	Evaporite pseudomorphs	0.75	Shallow shelf	Iberia	Cambrian	2	4	Bilbilian	Upper	MISSING	MISSING	NA	L	514	511	509	May correlated with Hupeolenus Zone of Morocco.	Boucot et al. (2013)	Alvaro et al. (2000a)	NA	NA	NA	NA	NA	-69.7	15	277.2	99	11.4	73	176.9	63	-53.8	27	106.3	39	-43	34	295.0
E270	LC-E70	Falkenberg	Zwethau	Torgau	Doberlug well Brandenburg	Germany	52.00	14.00	E	2	Sulphate nodules	1	Shallow shelf	Armorica	Cambrian	2	3	Ovetian	lower	MISSING	MISSING	NA	L	521	518	514	Sabkha evidence? Halite pseudomorph	Boucot et al. (2013)	Elicki (2007, GSA SP)	Elicki in Geyer et al. (2008)	Elicki (1999)	NA	NA	NA	-60.8	22	306.6	109	24.0	81	180.0	65	-40.5	36	105.6	38	-28	45	306.0
E271	LC-E71	NA	Lancara	lower	Leon	Spain	43.00	-6.00	E	2	Length-slow chalcedony	1	Shallow shelf	Iberia	Cambrian	2	4	Bilbilian	Lower to Upper	MISSING	MISSING	NA	L	514	510	509	Length slow chalcedony likely evaporitic origin; may correlate with Sectigena to Morocconus notabilis zones.	Boucot et al. (2013)	Zamarreno (1975)	Alvaro et al. (2000a)	NA	NA	NA	NA	-70.0	15	277.0	99	11.0	72	173.0	62	-54.2	26	106.7	39	-42	35	294.0
E272	LC-E74	NA	Candana	NA	Pacios Galicia	Spain	43.00	-7.00	E	2	Evaporitic magnesite	1	Shallow shelf	Iberia	Cambrian	2	4	Bilbilian	unknown	unknown	unknown	NA	L	521	511	509	In metamorphosed rock; correlated with the Herreria Formation	Boucot et al. (2013)	Chaye d'Albission & Guillou (1988)	Julivert & Duran (1990)	NA	NA	NA	NA	-70.0	15	278.3	99	12.0	73	172.0	62	-54.5	26	105.5	38	-41	36	296.0
E273	NA	NA	Ribota	NA	Borobia Soria	Spain	41.68	-1.84	E	2	Evaporitic magnesite	1	Shallow shelf	Iberia	Cambrian	2	4	Marianian	Middle	unknown	Skiagia ciliosa-Heliosphaeridium dissimilare	NA	L	514	512	509	Stratiform magnesite orebody occurs at the top of the Ribota Formation; may correlate with Antatlasia guttapluviae Zone of Morocco.	Boucot et al. (2013)	S�nchez-Espa�a et al. (2002)	Palacios & Moczydlowska (1998)	Alvaro et al. (2000a)	Alvaro et al. (2016)	NA	NA	-70.1	15	263.5	94	9.0	71	177.0	63	-54.4	26	113.1	41	-46	32	292.0
E279	LC-E73	NA	Ribota	NA	Orera Zaragoza	Spain	41.30	-1.50	E	2	Gypsum pseudomorphs	0.75	Shallow shelf	Iberia	Cambrian	2	4	Marianian	Middle	unknown	Skiagia ciliosa-Heliosphaeridium dissimilare	NA	L	514	513	509	In marine carbonate sequence; may correlate with Antatlasia guttapluviae Zone of Morocco	Boucot et al. (2013)	Alvaro et al. (1995)	Alvaro et al. (2000a)	Palacios & Moczydlowska (1998)	Alvaro et al. (2016)	NA	NA	-70.1	15	263.5	94	9.0	71	177.0	63	-54.4	26	113.1	41	-46	32	292.0
E280	LC-E73	NA	Ribota	NA	Orera Zaragoza	Spain	41.30	-1.50	E	2	Halite pseudomorphs	0.75	Shallow shelf	Iberia	Cambrian	2	4	Marianian	Middle	unknown	Skiagia ciliosa-Heliosphaeridium dissimilare	NA	L	514	513	509	In marine carbonate sequence; may correlate with Daguinaspis to Choubertela zones.	Boucot et al. (2013)	Alvaro et al. (1995)	Alvaro et al. (2000a)	Alvaro et al. (2016)	NA	NA	NA	-70.1	15	263.5	94	9.0	71	177.0	63	-54.4	26	113.1	41	-46	32	292.0
E290	LC-E73	NA	Jalon	NA	Orera Zaragoza	Spain	41.30	-1.50	E	2	Halite pseudomorphs	0.75	Shallow shelf	Iberia	Cambrian	2	3 to 4	Ovetian to Marianian	Upper to Lower	unknown	unknown	NA	L	521	514	514	In marine carbonate sequence; may correlate with Fallotaspis tazemmourtensis Zone of Morocco.	Boucot et al. (2013)	Alvaro et al. (1995)	Alvaro et al. (2000a)	Palacios & Moczydlowska (1998)	NA	NA	NA	-70.1	15	263.5	94	9.0	71	177.0	63	-54.4	26	113.1	41	-46	32	292.0
E291	NA	NA	Parara Limestone	NA	Arrowie Basin South Australia	Australia	-30.50	137.40	E	2	Evaporite lenses	1	Shallow shelf	East Gondwana	Cambrian	2	3	undivided	undivided	unknown	Assemblage 6	NA	L	521	516	514	Offshore of Edeowie Limestone	Clarke (1990, AJEarthSci)	NA	NA	NA	NA	NA	NA	4.4	68	40.7	15	-6.0	60	60.0	22	16.9	76	195.6	70	15	75	31.0
E292	NA	NA	Jalon	NA	San Martin Iberian Chain precise location unknown	Spain	41.1	-1.4	E	2	Halite pseudomorphs	0.75	Shallow shelf	Iberia	Cambrian	2	3	Ovetian	Upper	unknown	unknown	NA	L	521	514	514	Location from Alvaro & Vennin (1998); may correlate with Daguinaspis to Choubertela zones.	Alvaro et al. (2000a)	Gozalo et al. (2003)	Palacios & Moczydlowska (1998)	NA	NA	NA	NA	-70.0	15	263.0	94	9.0	71	177.0	63	-54.0	26	113.0	41	-46.0	32	292.0
E293	NA	NA	Jalon	NA	San Martin Iberian Chains precise location unknown	Spain	41.1	-1.4	E	2	Halite pseudomorphs	0.75	Shallow shelf	Iberia	Cambrian	2	4	Ovetian	Upper	unknown	unknown	NA	L	514	514	509	Location from Alvaro & Vennin (1998); may correlate with Daguinaspis to Choubertela zones.	Alvaro et al. (2000a)	Gozalo et al. (2003)	Palacios & Moczydlowska (1998)	NA	NA	NA	NA	-70.0	15	263.0	94	9.0	71	177.0	63	-54.0	26	113.0	41	-46.0	32	292.0
E294	LC-E77	NA	Rome	NA	ARCO-Amoco No. 1 Goodson well Gulf of Mexico	Mexico	32.90	-87.13	E	2	Anhydrite	1	Shallow shelf	Laurentia	Cambrian	2	4	Waucoban	Dyerian	upper Olenellus	MISSING	NA	L	514	510	509	Subsurface formation; olenellid fauna	Thomas et al. (2001)	Morgan (2012)	NA	NA	NA	NA	NA	-13.4	55	208.2	74	-14.9	54	231.5	83	-23.1	48	262.3	94	-11	57	187.0
E296	NA	Bambui	Serra de Santa Helena	NA	1-PSB-14-MG drillcore southern Sao Francisco Basin	Brazil	-15.90	-44.40	E	2	Salt casts	0.75	Shallow shelf	West Gondwana	Ediacaran to Cambrian	Ediacaran to Terreneuvian	Ediacaran to 2	NA	NA	Sub-trilobitic	MISSING	NA	Ed-L	560	541	521	NA	Uhlein et al. (2019)	NA	NA	NA	NA	NA	NA	-66.0	18	91.0	33	27.5	84	143.6	52	-56.0	25	198.0	71	-67.0	17	4.5
E298	NA	Marla	Ouldburra	NA	Manya 6 drillhole eastern Officer Basin South Australia	Australia	-28.10	134.10	E	2	Halite	1	Shallow shelf	East Gondwana	Cambrian	Terreneuvian to 2	2 to 3	undivided	undivided	Sub-trilobitic to Parabadiella huoi	Assemblage 3 to 5	NA	L	525	521	520	Correlated to Todd River Fm (Alexander et al. 2001)	Kovalevych et al. (2006)	Alexander et al. (2001)	NA	NA	NA	NA	NA	2.0	66	38.0	14	-6.0	60	65.0	24	16.0	76	192.0	69	15	75	26.0
E299	NA	Marla	Ouldburra	NA	Manya 6 drillhole eastern Officer Basin South Australia	Australia	-28.10	134.10	E	2	Anhydrite	1	Shallow shelf	East Gondwana	Cambrian	Terreneuvian to 2	2 to 3	undivided	undivided	Sub-trilobitic to Parabadiella huoi	Assemblage 3 to 5	NA	L	525	521	520	Correlated to Todd River Fm (Alexander et al. 2001)	Kovalevych et al. (2006)	Alexander et al. (2001)	NA	NA	NA	NA	NA	2.0	66	38.0	14	-6.0	60	65.0	24	16.0	76	192.0	69	15	75	26.0
E300	NA	Marla	Ouldburra	NA	Manya 6 drillhole eastern Officer Basin South Australia	Australia	-28.10	134.10	E	2	Chert	1	Shallow shelf	East Gondwana	Cambrian	Terreneuvian to 2	2 to 3	undivided	undivided	Sub-trilobitic to Parabadiella huoi	Assemblage 3 to 5	NA	L	525	521	520	Correlated to Todd River Fm (Alexander et al. 2001)	Kovalevych et al. (2006)	Alexander et al. (2001)	NA	NA	NA	NA	NA	2.0	66	38.0	14	-6.0	60	65.0	24	16.0	76	192.0	69	15	75	26.0
E301	NA	Marla	Relief Sandstone	NA	Manya 6 drillhole eastern Officer Basin South Australia	Australia	-28.10	134.10	E	2	Halite	1	Shallow shelf	East Gondwana	Cambrian	Terreneuvian	2	undivided	undivided	Sub-trilobitic	unknown	NA	L	529	527	521	Mostly in the lower part of the formation; correlated to Woodendenia to Lower Wilkawilina fms (Alexander et al. 2001)	Kovalevych et al. (2006)	NA	NA	NA	NA	NA	NA	2.0	66	38.0	14	-6.0	60	65.0	24	16.0	76	192.0	69	15	75	26.0
E306	NA	Hanseran Evaporite	NA	NA	P4 drillcore Jodhpur-Bikaner Rajasthan	India	26.00	73.00	E	2	Magnesite	1	Shallow shelf	East Gondwana	Ediacaran to Cambrian	Ediacaran to Terreneuvian	Ediacaran to Fortunian	NA	NA	Sub-trilobitic	unknown	NA	Ed-L	570	540	535	Neoproterozoic to earliest Cambrian group	Boucot et al. (2013)	Strauss et al. (2001)	NA	NA	NA	NA	NA	-35.6	39	22.2	9	-11.0	57	99.0	36	-15.9	53	170.8	61	-12	56	357.0
E307	NA	Hanseran Evaporite	NA	NA	P4 drillcore Jodhpur-Bikaner Rajasthan	India	26.00	73.00	E	2	Gypsum	1	Shallow shelf	East Gondwana	Ediacaran to Cambrian	Ediacaran to Terreneuvian	Ediacaran to Fortunian	NA	NA	Sub-trilobitic	unknown	NA	Ed-L	570	540	535	Neoproterozoic to earliest Cambrian group	Boucot et al. (2013)	Strauss et al. (2001)	NA	NA	NA	NA	NA	-35.6	39	22.2	9	-11.0	57	99.0	36	-15.9	53	170.8	61	-12	56	357.0
E308	NA	Hanseran Evaporite	NA	NA	P4 drillcore Jodhpur-Bikaner Rajasthan	India	26.00	73.00	E	2	Anhydrite	1	Shallow shelf	East Gondwana	Ediacaran to Cambrian	Ediacaran to Terreneuvian	Ediacaran to Fortunian	NA	NA	Sub-trilobitic	unknown	NA	Ed-L	570	540	535	Neoproterozoic to earliest Cambrian group	Boucot et al. (2013)	Strauss et al. (2001)	NA	NA	NA	NA	NA	-35.6	39	22.2	9	-11.0	57	99.0	36	-15.9	53	170.8	61	-12	56	357.0
E309	NA	Hanseran Evaporite	NA	NA	P4 drillcore Jodhpur-Bikaner Rajasthan	India	26.00	73.00	E	2	Halite	1	Shallow shelf	East Gondwana	Ediacaran to Cambrian	Ediacaran to Terreneuvian	Ediacaran to Fortunian	NA	NA	Sub-trilobitic	unknown	NA	Ed-L	570	540	535	Neoproterozoic to earliest Cambrian group	Boucot et al. (2013)	Strauss et al. (2001)	NA	NA	NA	NA	NA	-35.6	39	22.2	9	-11.0	57	99.0	36	-15.9	53	170.8	61	-12	56	357.0
E310	NA	Hanseran Evaporite	NA	NA	P12 drillcore Jodhpur-Bikaner Rajasthan	India	26.00	73.00	E	2	Magnesite	1	Shallow shelf	East Gondwana	Ediacaran to Cambrian	Ediacaran to Terreneuvian	Ediacaran to Fortunian	NA	NA	Sub-trilobitic	unknown	NA	Ed-L	570	540	535	Neoproterozoic to earliest Cambrian group	Boucot et al. (2013)	Strauss et al. (2001)	NA	NA	NA	NA	NA	-35.6	39	22.2	9	-11.0	57	99.0	36	-15.9	53	170.8	61	-12	56	357.0
E311	NA	Hanseran Evaporite	NA	NA	P12 drillcore Jodhpur-Bikaner Rajasthan	India	26.00	73.00	E	2	Gypsum	1	Shallow shelf	East Gondwana	Ediacaran to Cambrian	Ediacaran to Terreneuvian	Ediacaran to Fortunian	NA	NA	Sub-trilobitic	unknown	NA	Ed-L	570	540	535	Neoproterozoic to earliest Cambrian group	Boucot et al. (2013)	Strauss et al. (2001)	NA	NA	NA	NA	NA	-35.6	39	22.2	9	-11.0	57	99.0	36	-15.9	53	170.8	61	-12	56	357.0
E312	NA	Hanseran Evaporite	NA	NA	P12 drillcore Jodhpur-Bikaner Rajasthan	India	26.00	73.00	E	2	Anhydrite	1	Shallow shelf	East Gondwana	Ediacaran to Cambrian	Ediacaran to Terreneuvian	Ediacaran to Fortunian	NA	NA	Sub-trilobitic	unknown	NA	Ed-L	570	540	535	Neoproterozoic to earliest Cambrian group	Boucot et al. (2013)	Strauss et al. (2001)	NA	NA	NA	NA	NA	-35.6	39	22.2	9	-11.0	57	99.0	36	-15.9	53	170.8	61	-12	56	357.0
E313	NA	Bilara	Pondlo	NA	Bilara Rajasthan	India	26.00	74.00	E	2	Gypsum pseudomorphs	0.75	Shallow shelf	East Gondwana	Cambrian	Terreneuvian	Fortunian	NA	NA	Sub-trilobitic	unknown	NA	L	545	540	535	Neoproterozoic to earliest Cambrian group	Mazumdar & Strauss (2006)	Cozzi et al. (2012)	NA	NA	NA	NA	NA	-34.8	40	22.7	9	-10.0	57	98.0	36	-15.3	54	171.5	61	-11	57	358.0
E314	NA	Bilara	Pondlo	NA	Bilara Rajasthan	India	26.00	74.00	E	2	Anhydrite	1	Shallow shelf	East Gondwana	Cambrian	Terreneuvian	Fortunian	NA	NA	Sub-trilobitic	unknown	NA	L	545	540	535	Neoproterozoic to earliest Cambrian group	Mazumdar & Strauss (2006)	Cozzi et al. (2012)	NA	NA	NA	NA	NA	-34.8	40	22.7	9	-10.0	57	98.0	36	-15.3	54	171.5	61	-11	57	358.0
E315	NA	Bilara	Gotan	NA	Bilara Rajasthan	India	26.00	74.00	E	2	Gypsum pseudomorphs	0.75	Shallow shelf	East Gondwana	Ediacaran to Cambrian	Ediacaran to Terreneuvian	Ediacaran to Fortunian	NA	NA	Sub-trilobitic	unknown	NA	Ed-L	570	545	540	Neoproterozoic to earliest Cambrian group	Mazumdar & Strauss (2006)	Cozzi et al. (2012)	NA	NA	NA	NA	NA	-34.8	40	22.7	9	-10.0	57	98.0	36	-15.3	54	171.5	61	-11	57	358.0
E316	NA	Bilara	Gotan	NA	Bilara Rajasthan	India	26.00	74.00	E	2	Anhydrite	1	Shallow shelf	East Gondwana	Ediacaran to Cambrian	Ediacaran to Terreneuvian	Ediacaran to Fortunian	NA	NA	Sub-trilobitic	unknown	NA	Ed-L	570	545	540	Neoproterozoic to earliest Cambrian group	Mazumdar & Strauss (2006)	Cozzi et al. (2012)	NA	NA	NA	NA	NA	-34.8	40	22.7	9	-10.0	57	98.0	36	-15.3	54	171.5	61	-11	57	358.0
E317	NA	Bilara	Dhnapa	NA	Bilara Rajasthan	India	26.00	74.00	E	2	Gypsum pseudomorphs	0.75	Shallow shelf	East Gondwana	Ediacaran to Cambrian	Ediacaran to Terreneuvian	Ediacaran to Fortunian	NA	NA	Sub-trilobitic	unknown	NA	Ed-L	570	550	540	Neoproterozoic to earliest Cambrian group	Mazumdar & Strauss (2006)	Cozzi et al. (2012)	NA	NA	NA	NA	NA	-34.8	40	22.7	9	-10.0	57	98.0	36	-15.3	54	171.5	61	-11	57	358.0
E324	LC-E07	Changqing	Zhushadong	NA	Lushan Henan Province	China	33.80	113.00	E	2	Gypsum	1	Shallow shelf	N China	Cambrian	2	3	Lower	Tsanglangpuan	Megapalaeolenus	MISSING	NA	L	516	515	514	Xinji gypsum deposit in Zhushadong; see also LC-E30	Boucot et al. (2013)	Liu Yin-huan et al. (1991)	Xiang Li-wen (1981)	Wang et al. (2013)	Liu Qun et al. (1994)	NA	NA	-14.0	55	328.1	117	NA	NA	NA	NA	-7.1	60	161.9	58	-20	50	288.0
E325	LC-E10	Changqing	Zhushadong	NA	Lushan Henan Province	China	33.80	113.00	E	2	Halite	1	Shallow shelf	N China	Cambrian	2	3	Lower	Tsanglangpuan	Megapalaeolenus	MISSING	NA	L	516	515	514	Xinji gypsum deposit in Zhushadong	Boucot et al. (2013)	Liu Yin-huan et al. (1991)	Xiang Li-wen (1981)	Wang et al. (2013)	NA	NA	NA	-14.0	55	328.1	117	NA	NA	NA	NA	-7.1	60	161.9	58	-20	50	288.0
E326	LC-E13	Changqing	Zhushadong	NA	Lushan Henan Province	China	33.80	113.00	E	2	Gypsiferous breccia	1	Shallow shelf	N China	Cambrian	2	3	Lower	Tsanglangpuan	Megapalaeolenus	MISSING	NA	L	516	515	514	Xinji gypsum deposit in Zhushadong	Boucot et al. (2013)	Liu Yin-huan et al. (1991)	Xiang Li-wen (1981)	Wang et al. (2013)	NA	NA	NA	-14.0	55	328.1	117	NA	NA	NA	NA	-7.1	60	161.9	58	-20	50	288.0
E328	NA	Hormuz	Lalun	Member 4	Section ESH-4 Alborz Mountains	Iran	34.50	57.00	E	2	Evaporite casts	0.75	Shallow shelf	West Gondwana	Cambrian	2	4	undivided	undivided	unknown	unknown	NA	L	521	512	509	Facies association D1 in upper part of formation.	Bayet-Goll et al. (2018)	Geyer et al. (2014)	Bayet-Goll & Daraei (2020)	NA	NA	NA	NA	-39.3	37	351.7	125	-17.9	52	105.5	38	-11.7	56	160.9	58	-7	60	331.0
E329	NA	Hormuz	Lalun	Member 4	Section ESH-3 Alborz Mountains	Iran	34.50	57.00	E	2	Evaporite casts	0.75	Shallow shelf	West Gondwana	Cambrian	2	4	undivided	undivided	unknown	unknown	NA	L	521	512	509	Facies association D1 in upper part of formation.	Bayet-Goll et al. (2018)	Geyer et al. (2014)	Bayet-Goll & Daraei (2020)	NA	NA	NA	NA	-39.3	37	351.7	125	-17.9	52	105.5	38	-11.7	56	160.9	58	-7	60	331.0
E330	NA	Hormuz	Lalun	Member 4	Section ESH-1 Alborz Mountains	Iran	34.50	57.00	E	2	Evaporite casts	0.75	Shallow shelf	West Gondwana	Cambrian	2	4	undivided	undivided	unknown	unknown	NA	L	521	512	509	Facies association D1 in upper part of formation.	Bayet-Goll et al. (2018)	Geyer et al. (2014)	Bayet-Goll & Daraei (2020)	NA	NA	NA	NA	-39.3	37	351.7	125	-17.9	52	105.5	38	-11.7	56	160.9	58	-7	60	331.0
E342	LC-E02	Tata	Tislit	NA	Jbel Sarhro eastern High Atlas	Morocco	31.00	-7.00	E	2	Halite pseudomorphs	0.75	Shallow shelf	West Gondwana	Cambrian	2	3	Issendalian	NA	unknown	unknown	NA	L	521	518	515	Correlative of the Tiout Member?	Boucot et al. (2013)	Landing et al. (1998)	Geyer & Landing (2006)	Geyer (1989)	Buggisch et al. (1979)	Maloof et al. (2010) [Geology]	NA	-75.1	12	256.6	92	-4.4	61	167.7	60	-64.8	19	115.0	42	-55	26	296.0
G001	NA	NA	Hardeberga	Tobisvik	Southern Sweden	Sweden	55.50	12.30	G	3	Freeze breccia	0.5	Continental plain	Baltica	Cambrian	Terreneuvian	2	NA	Dominopolian	Rusophycus	Skiagia ornata-Fimbriaglomerella membrana	NA	L	529	521	514	"uppermost beds of the Hardeberga Sandstone" Lindstrom 1972, likely Tobisvik Member of Nielsen & Schovsbo 2007; pretrilobitic, probably Rusophycus Zone	Boucot et al. (2013)	Lindstrom (1972)	Nielsen & Schovsbo (2007)	Nielsen & Schovsbo (2011)	NA	NA	NA	-37.2	38	253.8	91	-69.0	16	260.0	93	-40.1	36	330.0	117	-38	38	234.0
G002	NA	NA	Hardeberga	Tobisvik	Southern Sweden	Sweden	55.50	12.30	G	3	Ice-push structures	0.5	Continental plain	Baltica	Cambrian	Terreneuvian	2	NA	Dominopolian	Rusophycus	Skiagia ornata-Fimbriaglomerella membrana	NA	L	529	521	514	"uppermost beds of the Hardeberga Sandstone" Lindstrom 1972, likely Tobisvik Member of Nielsen & Schovsbo 2007; pretrilobitic, probably Rusophycus Zone	Boucot et al. (2013)	Lindstrom (1972)	Nielsen & Schovsbo (2007)	Nielsen & Schovsbo (2011)	NA	NA	NA	-37.2	38	253.8	91	-69.0	16	260.0	93	-40.1	36	330.0	117	-38	38	234.0
G004	NA	Ratcliffe Brook	Chapel Island	Mystery Lake	Hanford Brook East New Brunswick	Canada	45.50	-65.60	G	3	Diamictite	0.75	Deep shelf	Avalonia	Cambrian	Terreneuvian to 2	2 to 3	Placentian	undivided	Rusophycus?	Skiagia ornata-Fimbriaglomerella membranacea	Sunnaginia imbricata to Camenella baltica	L	529	520	514	Hanford Brook East section	Boucot et al. (2013)	Landing & MacGabhann (2010)	Palacios et al. (2011)	Johnson et al. (2019)	NA	NA	NA	-59.2	23	176.0	63	-71.5	14	159.9	57	-70.6	15	298.2	106	-68	17	265.0
G005	NA	Fersiga	NA	NA	Taoudenni Basin West Africa	Algeria	14.00	-12.00	G	3	Tillite	1	Continental plain	West Gondwana	Ediacaran to Cambrian	Ediacaran to Terreneuvian	Ediacaran to Fortunian	Ediacaran to Cordubian	NA	Sub-trilobitic	MISSING	NA	Ed-L	568	541	521	Age uncertain, could be Ediacaran, likely earliest Cambrian.	Boucot et al. (2013)	Bertrand-Sarfati et al. (1995)	Chumakov (2007)	NA	NA	NA	NA	-76.3	11	174.3	62	-2.3	63	156.3	56	-77.6	10	155.5	56	-62	21	297.0
L010	NA	NA	Amundei Shelomo	NA	North Sheoret Israel-North Africa	Israel	29.60	34.90	L	4	Kaolinite	1	Continental plain	West Gondwana	Cambrian	Terreneuvian	Fortunian	NA	NA	MISSING	MISSING	NA	L	541	540	529	Age uncertainty; underlies Skolithos sandstones; note conflicting possibly contemporaneous diamictite evidence	Boucot et al. (2013)	Avigad et al. (2005)	NA	NA	NA	NA	NA	-57.1	24	347.8	124	-24.0	48	131.0	47	-33.8	41	142.7	51	-24	48	325.0
L011	NA	NA	Amundei Shelomo	NA	North Sheoret Israel-North Africa	Israel	29.60	34.90	L	4	Ordered illite-smectite after smectite	1	Continental plain	West Gondwana	Cambrian	Terreneuvian	Fortunian	NA	NA	MISSING	MISSING	NA	L	541	540	529	Age uncertainty; underlies Skolithos sandstones; note conflicting possibly contemporaneous diamictite evidence	Boucot et al. (2013)	Avigad et al. (2005)	NA	NA	NA	NA	NA	-57.1	24	347.8	124	-24.0	48	131.0	47	-33.8	41	142.7	51	-24	48	325.0
L012	LC-K91	MISSING	MISSING	MISSING	Hassi Messaoud Borehole	Algeria	32.00	6.00	L	4	Kaolinite	1	Shallow shelf	West Gondwana	Cambrian	unknown	unknown	unknown	unknown	unknown	unknown	NA	L	540	520	480	Age uncertain; early Cambrian reasonable (Boucot et al.)	Boucot et al. (2013)	Ferrero & Kubler (1964)	NA	NA	NA	NA	NA	-80.2	8	296.9	106	-14.0	55	151.0	54	-55.4	25	127.0	46	-45	33	305.0
L022	NA	NA	Herreria	Upper/Barrios	Barrios de Luna Cantabrian Mountains	Spain	42.83	-5.87	L	4	Illite-smectite clays with Fe-OOH & kaolinite-rich palaeosol	1	Continental plain	Iberia	Cambrian	2	4	Bilbilian	Lower	MISSING	Volkovia dentifera-Liepaina plana	NA	L	521	511	509	Upper Member sometimes called Barrios Member or Barrios Beds; lower member is upper Ovetian, upper member probably Bilbilian; may correlate with Hupeolenus to Morocconus notabilis zones.	Alvaro et al. (2003)	Vidal et al. (1999)	Gozalo et al. (2003)	Alvaro et al. (2016)	Alvaro et al. (2000b)	NA	NA	-69.7	15	277.2	99	11.7	73	176.9	63	-53.8	27	106.3	39	-44	33	294.0
L023	NA	NA	Flathead Sandstone	NA	Fishtrap Lake Sanders County Montana	USA	47.86	-115.20	L	4	Humid fluvisols	1	Continental plain	Laurentia	Cambrian	Terreneuvian	Fortunian	Begadean	NA	Sub-trilobitic	NA	NA	L	545	540	521	Basal Flathead Sandstone directly overlying the Mesoproterozoic Belt Supergroup; fluvisols associated with tropical humid climate	Retallack (2013)	NA	NA	NA	NA	NA	NA	10.0	72	212.0	76	10.0	72	240.0	86	0.0	65	276.0	98	7	69	194.0
O007	NA	NA	Cadiz	NA	California	USA	34.50	-115.50	O	5	Oolitic limestone	1	Shallow shelf	Laurentia	Cambrian	2 to Miaolingian	4 to Wuliuan	Waucoban to Lincolnian	Dyerian to Delamarian	Olenellus to Glossopleura	MISSING	NA	L-M	514	509	508	Spans Lower-Middle Cambrian	Boucot et al. (2013)	Foster (1994)	NA	NA	NA	NA	NA	10.0	72	207.0	74	9.8	71	226.9	81	0.3	65	262.6	94	7	69	175.0
O008	NA	Gonnesa	San Giovanni	NA	SW Sardinia	Italy	39.00	8.75	O	5	Oolitic limestone	1	Shallow shelf	West Gondwana	Cambrian	2	4	Marianian to Bilbilian	NA	unknown	unknown	NA	L	521	512	509	NA	Cocozza & Gandin (1990)	Alvaro et al. (2000a)	Elicki & Wotte (2003)	NA	NA	NA	NA	-72.8	13	252.8	90	12.0	73	172.0	62	-50.7	29	114.2	41	-36	39	307.0
O009	NA	Gonnesa	Santa Barbara	NA	SW Sardinia	Italy	39.00	8.75	O	5	Oolitic limestone	1	Shallow shelf	West Gondwana	Cambrian	2	4	Marianian	NA	unknown	unknown	NA	L	521	512	509	NA	Cocozza & Gandin (1990)	Alvaro et al. (2000a)	Elicki & Wotte (2003)	NA	NA	NA	NA	-72.8	13	252.8	90	12.0	73	172.0	62	-50.7	29	114.2	41	-36	39	307.0
O011	NA	Nebida	Punta Manna	NA	SW Sardinia	Italy	39.00	8.75	O	5	Oolitic limestone	1	Shallow shelf	West Gondwana	Cambrian	2	4	Marianian	NA	unknown	unknown	NA	L	521	514	509	NA	Cocozza & Gandin (1990)	Alvaro et al. (2000a)	Elicki & Wotte (2003)	NA	NA	NA	NA	-72.8	13	252.8	90	12.0	73	172.0	62	-50.7	29	114.2	41	-36	39	307.0
O012	NA	Tata	Lemdad	NA	Le I Lemdad Syncline central High Atlas	Morocco	30.80	-8.25	O	5	Oolitic limestone	1	Shallow shelf	West Gondwana	Cambrian	2	3	Issendalian	NA	Daguinaspis	unknown	NA	L	521	517	515	NA	Landing et al. (1998)	Geyer & Landing (2006)	Geyer (1989)	NA	NA	NA	NA	-74.4	12	252.7	90	2.0	66	170.0	61	-65.7	18	113.3	41	-56	25	293.0
O013	NA	Tata	Amouslek	upper	Stop 17 Timoulaye Izder	Morocco	29.20	-9.60	O	5	Oolitic limestone	1	Shallow shelf	West Gondwana	Cambrian	2	3	Issendalian	NA	Daguinaspis	unknown	NA	L	521	517	516	Occurs throughout the upper part of the formation.	Landing et al. (1998)	Geyer & Landing (2006)	Maloof et al. (2010) [Geology]	NA	NA	NA	NA	-75.0	12	245.0	87	1.5	66	170.0	61	-67.7	17	113.9	41	-58	24	292.0
O014	NA	Hawker	Mernmerna	NA	MOG section Arrowie Basin South Australia	Australia	-30.70	139.20	O	5	Oolitic limestone	1	Shallow shelf	East Gondwana	Cambrian	2	3	undivided	undivided	Paradabiella huoi to Pararaia bunyerooensis	Assemblage 5 to 6	Dailyatia odyssei	L	521	516	514	South of Moro Gorge	Betts et al. (2016)	Jago et al. (2018)	Betts et al. (2018)	NA	NA	NA	NA	2.0	66	44.5	17	-6.0	60	60.0	22	13.5	74	198.8	71	12	73	32.0
O015	NA	Tata	Tislit	NA	Hmam and Tislit-n-Tamasine Ouzazate	Morocco	30.80	-7.20	O	5	Oolitic limestone	1	Shallow shelf	West Gondwana	Cambrian	2	3	Issendalian	NA	unknown	unknown	NA	L	521	518	515	NA	Boucot et al. (2013)	Landing et al. (1998)	Geyer & Landing (2006)	Geyer (1989)	Maloof et al. (2010) [Geology]	NA	NA	-74.6	12	255.1	91	2.0	66	170.0	61	-65.1	19	115.0	42	-55	26	296.0
O016	NA	Tata	Igoudine	Tiout	Tiout Section Anti-Atlas	Morocco	30.40	-8.70	O	5	Oolitic limestone	1	Shallow shelf	West Gondwana	Cambrian	2	3	Issendalian	NA	Eofallotaspis to Fallotaspis tazemmourtensis	MISSING	NA	L	521	519	515	Black ooidal & oncoidal limestones	Landing et al. (1998)	Monninger (1979)	Geyer & Landing (2006)	Maloof et al. (2010) [GSA Bull.]	NA	NA	NA	-74.7	12	250.7	89	2.0	66	170.0	61	-66.2	18	113.3	41	-55	26	294.0
O017	NA	Hawker	Ajax Limestone	NA	AJX-N section Mt Scott Flinders Ranges South Australia	Australia	-30.60	138.30	O	5	Oolitic limestone	1	Shallow shelf	East Gondwana	Cambrian	Terreneuvian to 2	2 to 3	undivided	undivided	Sub-trilobitic to Parabadiella huoi	unknown	Micrina etheridgei	L	525	521	520	NA	Betts et al. (2016)	Alexander et al. (2001)	Jago et al. (2018)	NA	NA	NA	NA	2.0	66	44.5	17	-6.0	60	60.0	22	13.5	74	198.8	71	12	73	32.0
O018	NA	Hawker	Lower Wilkawilina Limestone	Mt Mantell	MORO section Arrowie Basin South Australia	Australia	-30.70	139.20	O	5	Oolitic limestone	1	Shallow shelf	East Gondwana	Cambrian	Terreneuvian	2	undivided	undivided	Sub-trilobitic	Assemblage 4	Sub-Kulparina rostrata to Kulparina rostrata	L	529	524	521	NA	Betts et al. (2016)	Alexander et al. (2001)	Jago et al. (2018)	Betts et al. (2018)	NA	NA	NA	2.0	66	44.5	17	-6.0	60	60.0	22	13.5	74	198.8	71	12	73	32.0
O021	NA	NA	Saint-Jean-de-la-Riviere	NA	Carteret	France	49.40	-1.77	O	5	Oolitic limestone	1	Shallow shelf	Armorica	Cambrian	2	3	Ovetian	NA	Eofallotapsis to Fallotapsis tazemmourtensis	unknown	NA	L	521	519	516	Radial and radial-concentric ooids	Poncet (1984)	Alvaro et al. (2000a)	NA	NA	NA	NA	NA	-65.2	18	294.1	105	17.0	76	174.9	63	-50.6	29	102.3	37	-35	40	298.0
O023	NA	Changqing	Mantou	Upper	Jinan section Shandong Province	China	36.35	116.70	O	5	Oolitic limestone	1	Shallow shelf	N China	Cambrian	2 to Miaolingian	4 to Wuliuan	Middle	Maochuangian to Hsuchuangian	Yaojiayuella to Bailiella	MISSING	NA	L-M	510	509	505	Traditional Middle Cambrian now considered uppermost Series 2 to Miaolingian	Chough et al. (2010)	NA	NA	NA	NA	NA	NA	-14.0	55	334.4	119	NA	NA	NA	NA	-3.1	62	162.2	58	-20	50	292.0
O028	NA	NA	Shipai	NA	Aijahe Three Gorges	China	30.77	111.00	O	5	Oolitic limestone	1	Shallow shelf	S China	Cambrian	2	3	Lower	Canglangpu	MISSING	MISSING	NA	L	518	515	509	Lower Botomian?	Ishikawa et al. (2014)	NA	NA	NA	NA	NA	NA	-4.6	61	359.9	128	3.2	67	22.0	9	26.1	83	158.7	57	11	72	346.0
O029	NA	NA	Tianheban	NA	Aijahe Three Gorges	China	30.77	111.00	O	5	Oolitic limestone	1	Shallow shelf	S China	Cambrian	2	4	Lower	Canglangpu to Longwangmiao	MISSING	MISSING	NA	L	516	514	509	Upper Botomian?	Ishikawa et al. (2014)	NA	NA	NA	NA	NA	NA	-4.6	61	359.9	128	3.2	67	22.0	9	26.1	83	158.7	57	11	72	346.0
O030	NA	NA	Lancara	upper	Valdore Cantabrian Platform	Spain	42.87	-5.17	O	5	Oolitic limestone	1	Shallow shelf	Iberia	Cambrian	2	4	Bilbilian	Upper	MISSING	NA	NA	L	514	509	509	Lowermost upper member, considered to be lower Cambrian	Alvaro et al. (2000a)	Alvaro et al. (2000b)	Gozalo et al. (2003)	Alvaro et al. (2016)	NA	NA	NA	-69.7	15	277.2	99	11.7	73	176.9	63	-53.8	27	106.3	39	-44	33	294.0
O031	NA	NA	Vegadeo	NA	West Asturian-Leonense	Spain	43.52	-7.30	O	5	Oolitic limestone	1	Shallow shelf	Iberia	Cambrian	2 to Miaolingian	4 to Wuliuan	Marianian to Caesaragustan	NA	Widespread	Widespread	NA	L-M	515	514	505	Correlated with middle of Sectigena Zone of Moroccan Cambrian	Alvaro et al. (2000a)	Gozalo et al. (2003)	NA	NA	NA	NA	NA	-69.0	16	278.5	99	11.7	73	175.9	63	-54.0	26	104.8	38	-43	34	296.0
O032	NA	Hawker	Lower Wilkawilina Limestone	Mt Mantell	10MS-W Arrowie Basin South Australia	Australia	-31.30	138.90	O	5	Oolitic limestone	1	Shallow shelf	East Gondwana	Cambrian	Terreneuvian	2	undivided	undivided	Sub-trilobitic	unknown	Sub-Kulparina rostrata	L	529	524	521	NA	Betts et al. (2016)	Jago et al. (2018)	NA	NA	NA	NA	NA	1.9	66	44.5	17	-6.0	60	60.0	22	13.5	74	198.8	71	12	73	32.0
O033	NA	Hawker	Mernmerna	NA	10MS-W Arrowie Basin South Australia	Australia	-31.30	138.90	O	5	Oolitic limestone	1	Shallow shelf	East Gondwana	Cambrian	2	3	undivided	undivided	unknown	unknown	Dailyatia odyssei	L	521	516	514	Top of 10MS-W section, Ten Mile South, SE Bunkers Graben	Betts et al. (2016)	Jago et al. (2018)	Betts et al. (2018)	NA	NA	NA	NA	1.9	66	44.5	17	-6.0	60	60.0	22	13.5	74	198.8	71	12	73	32.0
O034	NA	Hawker	Lower Wilkawilina Limestone	Mt Mantell	BALC Arrowie Basin South Australia	Australia	-31.20	138.90	O	5	Oolitic limestone	1	Shallow shelf	East Gondwana	Cambrian	Terreneuvian	2	undivided	undivided	Sub-trilobitic	unknown	Sub-Kulparina rostrata to Kulparina rostrata	L	529	524	521	NA	Betts et al. (2016)	Jago et al. (2018)	NA	NA	NA	NA	NA	1.9	66	44.5	17	-6.0	60	60.0	22	13.5	74	198.8	71	12	73	32.0
O035	NA	Normanville	Wangkonda	NA	WANG-S section Adelaide Geocline South Australia	Australia	-35.38	138.45	O	5	Oolitic limestone	1	Shallow shelf	East Gondwana	Cambrian	Terreneuvian	2	undivided	undivided	Sub-trilobitic	unknown	Sub-Kulparina rostrata	L	529	526	521	NA	Betts et al. (2016)	Jago et al. (2018)	NA	NA	NA	NA	NA	1.7	66	44.3	17	-6.0	60	60.0	22	13.5	74	198.8	71	12	73	32.0
O036	NA	Normanville	Sellick Hill	lower	WANG section Adelaide Geocline South Australia	Australia	-35.34	138.47	O	5	Oolitic limestone	1	Shallow shelf	East Gondwana	Cambrian	Terreneuvian	2	undivided	undivided	Sub-trilobitic	unknown	Sub-Kulparina rostrata	L	529	525	521	In Facies A in the lower part of the formation.	Betts et al. (2018)	NA	NA	NA	NA	NA	NA	1.7	66	44.3	17	-6.0	60	60.0	22	13.5	74	198.8	71	12	73	32.0
O037	NA	Normanville	Wangkonda	NA	WANG section Adelaide Geocline South Australia	Australia	-35.34	138.47	O	5	Oolitic limestone	1	Shallow shelf	East Gondwana	Cambrian	Terreneuvian	2	undivided	undivided	Sub-trilobitic	unknown	Sub-Kulparina rostrata	L	529	526	521	NA	Betts et al. (2016)	Jago et al. (2018)	NA	NA	NA	NA	NA	1.7	66	44.3	17	-6.0	60	60.0	22	13.5	74	198.8	71	12	73	32.0
O038	NA	Arroyo del Soldado	Cerro Victoria	Unit D	Section B	Uruguay	-33.60	-55.40	O	5	Oolitic dolarenite	1	Shallow shelf	West Gondwana	Cambrian	Terreneuvian	Fortunian	NA	NA	Sub-trilobitic	MISSING	NA	L	575	535	535	Sub-trilobitic; Cambrian trace fossils and above disappearance of Ediacaran fauna	Sprechmann et al. (2004)	Gaucher et al. (2007)	Blanco et al. (2009)	NA	NA	NA	NA	-43.6	34	95.1	35	44.0	96	130.0	47	-40.4	36	220.1	79	-54	26	38.0
O039	NA	Arroyo del Soldado	Cerro Victoria	Unit B	Section A	Uruguay	-33.60	-55.50	O	5	Oolitic dolarenite	1	Shallow shelf	West Gondwana	Cambrian	Terreneuvian	Fortunian	NA	NA	Sub-trilobitic	MISSING	NA	L	575	535	535	Sub-trilobitic; Cambrian trace fossils and above disappearance of Ediacaran fauna	Sprechmann et al. (2004)	Gaucher et al. (2007)	Blanco et al. (2009)	NA	NA	NA	NA	-43.6	34	95.1	35	44.0	96	130.0	47	-40.4	36	220.1	79	-54	26	38.0
O040	NA	Arroyo del Soldado	Cerro Victoria	Unit A	Section A	Uruguay	-33.60	-55.50	O	5	Oolitic dolarenite	1	Shallow shelf	West Gondwana	Cambrian	Terreneuvian	Fortunian	NA	NA	Sub-trilobitic	MISSING	NA	L	575	535	535	Sub-trilobitic; Cambrian trace fossils and above disappearance of Ediacaran fauna	Sprechmann et al. (2004)	Gaucher et al. (2007)	Blanco et al. (2009)	NA	NA	NA	NA	-43.6	34	95.1	35	44.0	96	130.0	47	-40.4	36	220.1	79	-54	26	38.0
O042	NA	Bambui	Lagoa do Jacare	NA	Januaria section northern Sao Francisco Basin	Brazil	-15.50	-44.30	O	5	Oolitic calcarenite	1	Shallow shelf	West Gondwana	Cambrian	Terreneuvian	Fortunian to 2	NA	NA	Sub-trilobitic	MISSING	NA	L	560	538	521	NA	Caetano-Filho et al. (2019)	NA	NA	NA	NA	NA	NA	-66.0	18	91.0	33	27.5	84	143.6	52	-56.2	25	197.9	71	-67.1	17	4.0
O043	NA	Bambui	Serra de Santa Helena	NA	Santa Maria da Vitoria section northern Sao Francisco Basin	Brazil	-15.00	-44.30	O	5	Oolitic grainstone	1	Shallow shelf	West Gondwana	Ediacaran to Cambrian	Ediacaran to Terreneuvian	Ediacaran to 2	NA	NA	Sub-trilobitic	MISSING	NA	Ed-L	560	541	521	NA	Caetano-Filho et al. (2019)	NA	NA	NA	NA	NA	NA	-66.0	18	91.0	33	27.5	84	143.6	52	-56.2	25	197.6	71	-67.1	17	4.0
O044	NA	Bambui	Sete Lagoas	NA	Well 1 section southern Sao Francisco Basin	Brazil	-19.00	-45.00	O	5	Oolitic limestone	1	Shallow shelf	West Gondwana	Ediacaran to Cambrian	Ediacaran to Terreneuvian	Ediacaran to 2	NA	NA	Sub-trilobitic	MISSING	NA	Ed-L	635	560	530	NA	Caetano-Filho et al. (2019)	NA	NA	NA	NA	NA	NA	-64.0	19	89.0	32	30.8	86	137.5	50	-53.6	27	201.0	72	-66.3	18	10.0
O045	NA	Bambui	Sete Lagoas	NA	Arcos section southern Sao Francisco Basin	Brazil	-20.00	-46.00	O	5	Oolitic calcarenite	1	Shallow shelf	West Gondwana	Ediacaran to Cambrian	Ediacaran to Terreneuvian	Ediacaran to 2	NA	NA	Sub-trilobitic	MISSING	NA	Ed-L	635	560	530	NA	Caetano-Filho et al. (2019)	NA	NA	NA	NA	NA	NA	-63.0	20	89.5	33	31.8	87	136.8	49	-52.7	27	202.1	72	-66.5	18	11.5
O046	NA	Hawker	Woodendinna Dolostone	NA	WAR section Warragee Bore central Flinders Ranges South Australia	Australia	-31.00	138.80	O	5	Oolitic limestone	1	Shallow shelf	East Gondwana	Cambrian	Terreneuvian	2	undivided	undivided	Sub-trilobitic	unknown	Sub-Kulparina rostrata	L	529	527	521	NA	Betts et al. (2016)	Alexander et al. (2001)	Betts et al. (2018)	NA	NA	NA	NA	2.0	66	44.5	17	-6.0	60	60.0	22	13.5	74	198.8	71	12	73	32.0
O047	NA	Marla	Ouldburra	NA	Manya 6 drillhole eastern Officer Basin South Australia	Australia	-28.10	134.10	O	5	Oolitic limestone	1	Shallow shelf	East Gondwana	Cambrian	Terreneuvian to 2	2 to 3	undivided	undivided	Sub-trilobitic to Parabadiella huoi	Assemblage 3 to 5	NA	L	525	521	520	Correlated to Todd River Fm (Alexander et al. 2001)	Kovalevych et al. (2006)	Alexander et al. (2001)	NA	NA	NA	NA	NA	2.0	66	38.0	14	-6.0	60	65.0	24	16.0	76	192.0	69	15	75	26.0
O048	NA	Tata	Amouslek	NA	Tiout Section Anti-Atlas	Morocco	30.40	-8.70	O	5	Black oolitic limestone	1	Shallow shelf	West Gondwana	Cambrian	2	3	Issendalian	NA	Fallotaspis tazemmourtensis to Daguinaspis	unknown	NA	L	521	518	516	NA	Geyer & Landing (2006)	NA	NA	NA	NA	NA	NA	-74.7	12	250.7	89	2.0	66	170.0	61	-66.2	18	113.3	41	-55	26	294.0
O049	NA	Tata	Lemdad	NA	Le I Lemdad Syncline central High Atlas	Morocco	30.80	-8.25	O	5	Oolitic limestone	1	Shallow shelf	West Gondwana	Cambrian	2	4	Banian	NA	Antatlasia guttapluviae	unknown	NA	L	521	517	515	NA	Geyer & Landing (2006)	NA	NA	NA	NA	NA	NA	-74.4	12	252.7	90	2.0	66	170.0	61	-65.7	18	113.3	41	-56	25	293.0
O050	NA	Tata	Lemdad	NA	Le I Lemdad Syncline central High Atlas	Morocco	30.80	-8.25	O	5	Oolitic limestone	1	Shallow shelf	West Gondwana	Cambrian	2	3	Issendalian	NA	Fallotaspis tazemmourtensis	unknown	NA	L	521	519	515	NA	Geyer & Landing (2006)	NA	NA	NA	NA	NA	NA	-74.4	12	252.7	90	2.0	66	170.0	61	-65.7	18	113.3	41	-56	25	293.0
O051	NA	Tata	Tislit	NA	Jbel Sarhro eastern High Atlas	Morocco	31.00	-7.00	O	5	Oolitic limestone	1	Shallow shelf	West Gondwana	Cambrian	2	3	Issendalian	NA	unknown	unknown	NA	L	521	518	515	Correlative of the Tiout Member?	Boucot et al. (2013)	Landing et al. (1998)	Geyer & Landing (2006)	Geyer (1989)	Buggisch et al. (1979)	Maloof et al. (2010) [Geology]	NA	-75.1	12	256.6	92	-4.4	61	167.7	60	-64.8	19	115.0	42	-55	26	296.0
O056	NA	Changqing	Mantou	Upper	Jiulongshan section Laiwu area Shandong Province	China	36.00	117.70	O	5	Oolitic limestone	1	Shallow shelf	N China	Cambrian	2 to Miaolingian	4 to Wuliuan	Middle	Maochuangian to Hsuchuangian	Yaojiayuella to Bailiella	MISSING	NA	L-M	510	509	505	Traditional Middle Cambrian now considered uppermost Series 2 to Miaolingian	Chough et al. (2010)	NA	NA	NA	NA	NA	NA	-14.0	55	334.4	119	NA	NA	NA	NA	-2.8	63	163.1	59	-21	50	292.0
O057	NA	Changqing	Mantou	Lower	Jiulongshan section Laiwu area Shandong Province	China	36.00	117.70	O	5	Oolitic limestone	1	Shallow shelf	N China	Cambrian	2	4	Lower	Lunwangmiaoan	Redlichia chinensis	MISSING	NA	L	514	510	509	NA	Chough et al. (2010)	NA	NA	NA	NA	NA	NA	-14.0	55	334.4	119	NA	NA	NA	NA	-2.8	63	163.1	59	-21	50	292.0
O058	NA	Changqing	Zhushadong	unspecified	Jiulongshan section Laiwu area Shandong Province	China	36.00	117.70	O	5	Oolitic limestone	1	Shallow shelf	N China	Cambrian	2	3	Lower	Tsanglangpuan	Megapalaeolenus	MISSING	NA	L	516	515	514	NA	Chough et al. (2010)	NA	NA	NA	NA	NA	NA	-14.0	55	334.4	119	NA	NA	NA	NA	-2.8	63	163.1	59	-21	50	292.0
O062	NA	NA	Pedroche	1	Arroyo de Pedroche 1 section Sierra de Cordoba	Spain	38.00	-4.80	O	5	Oolitic limestone	1	Shallow shelf	Iberia	Cambrian	2	3	Ovetian	Lower	Proabadiella to Serrania	Skiagia ornata-Fimbriaglomerella membranacea	NA	L	521	520	514	Dates from Linan et al. (2020); includes levels 2-7 in Linan et al. (2006).	Linan et al. (2006)	Linan et al. (2020)	NA	NA	NA	NA	NA	-70.0	15	267.0	95	8.5	70	177.0	63	-58.0	24	112.0	41	-44	33	291.0
O063	NA	NA	Pedroche	1	Arroyo de Pedroche 1 section Sierra de Cordoba	Spain	38.00	-4.80	O	5	Oolitic limestone	1	Shallow shelf	Iberia	Cambrian	2	3	Ovetian	Lower to Upper	Eoredlichia	Skiagia ornata-Fimbriaglomerella membranacea	NA	L	521	517	514	Dates from Linan et al. (2020); includes levels 13-15 in Linan et al. (2006).	Linan et al. (2006)	Linan et al. (2020)	NA	NA	NA	NA	NA	-70.0	15	267.0	95	8.5	70	177.0	63	-58.0	24	112.0	41	-44	33	291.0
O066	NA	Labrador	Forteau	Upper Limestone	DH NF-1B near Savage Cove Newfoundland	Canada	51.30	-56.70	O	5	Oolitic limestone	1	Shallow shelf	Laurentia	Cambrian	2	4	Waucoban	Dyerian	Bonnia-Olenellus	MISSING	NA	L	521	510	509	NA	Knight et al. (2017)	NA	NA	NA	NA	NA	NA	-26.5	46	234.6	84	-21.0	50	260.0	93	-36.5	39	290.0	103	-24	48	201.0
O067	NA	Falkenberg	Zwethau	Torgau	Doberlug well Brandenburg	Germany	52.00	14.00	O	5	Oolitic limestone	1	Shallow shelf	Armorica	Cambrian	2	3	Ovetian	lower	MISSING	MISSING	NA	L	521	518	514	Atdabanian-Botomian transition	Boucot et al. (2013)	Elicki (2007, GSA SP)	Elicki in Geyer et al. (2008)	Elicki (1999)	NA	NA	NA	-60.8	22	306.6	109	24.0	81	180.0	65	-40.5	36	105.6	38	-28	45	306.0
O069	NA	NA	Ritter Bay	Archer Fiord	Section 179 near John Richardson Bay Ellesmere	Canada	80.30	-73.10	O	5	Oolitic limestone	1	Shallow shelf	Laurentia	Ediacaran to Cambrian	Ediacaran to Terreneuvian	Ediacaran to 2	Ediacaran to Begadean	NA	Sub-trilobitic	MISSING	NA	Ed-L	560	530	521	Variously referred to as Archer Fiord Formation, Member, or unnamed formation below the Ritter Bay Formation	Dewing et al. (2008)	NA	NA	NA	NA	NA	NA	-4.5	61	254.0	91	4.0	67	275.0	98	-13.0	55	312.0	111	-3	62	220.0
[truncated: 1 more columns]
